# Supplementary material for: Homologies between SARS-CoV-2 and allergen proteins may direct T cell-mediated heterologous immune responses
Source: Res Sq. 2020 Oct 6:rs.3.rs-86873. Preprint. [Version 1] doi: 10.21203/rs.3.rs-86873/v1 (PMC7553154; doi:10.21203/rs.3.rs-86873/v1)
Supplement: Supplement [file 681f6061edc708893ccde104.xlsx]

## Sheet: Sheet1
Supplementary Table S8. Allergen-derived linear T cell epitope peptides from the IEDB, containing peptides known to bind MHC molecules with at least one published experimental evidence
IEDB ID	Allergen	Allergen Peptide
33803	Ziziphus_mauritiana	KTNYSSSIILEY
35780	Ziziphus_mauritiana	LEYVNSGTKYLP
44339	Ziziphus_mauritiana	NISGHCSDCTFLGEE
71955	Ziziphus_mauritiana	VWNRYYDLKT
20183	Zinnia_elegans	GHSDSYTQDKNMQVTI
105493	Zea_mays	RDRARVPL
105080	Zea_mays	AFNHFGRGLVQR
174290	Wuchereria_bancrofti	TDDRINASDWPSMKS
174318	Wuchereria_bancrofti	YDGDHQIVQSGAILRHLARK
164598	Vespula_vulgaris	ARFFMEETLKLA
164607	Vespula_vulgaris	AVRISNNLKHSP
164632	Vespula_vulgaris	DGKYKKRNGGVP
164645	Vespula_vulgaris	ECDVTAMHENDK
164651	Vespula_vulgaris	EKYARFFMEETL
164655	Vespula_vulgaris	ERWRPIFRQNWG
164659	Vespula_vulgaris	EVTNFNIKRNSK
164694	Vespula_vulgaris	FMEETLKLAKKT
164708	Vespula_vulgaris	FRQNWGNMKIHK
164792	Vespula_vulgaris	GYPYCFNMSPNN
164820	Vespula_vulgaris	IDFERWRPIFRQ
164821	Vespula_vulgaris	IDLVRNEHPTWN
164838	Vespula_vulgaris	IGVIDFERWRPI
164858	Vespula_vulgaris	IKRNSKDDFQGD
164930	Vespula_vulgaris	IYWNVPTFMCHQ
164940	Vespula_vulgaris	KIAIFYDPGEFP
164943	Vespula_vulgaris	KKMIELEASKRF
164955	Vespula_vulgaris	KTFQEIVINGGD
165007	Vespula_vulgaris	LDKIYPNRNFSG
165010	Vespula_vulgaris	LFNNQNVLLPSV
165016	Vespula_vulgaris	LGPIAINVTEAVN
165066	Vespula_vulgaris	LTVLGPIAINVT
165176	Vespula_vulgaris	PKRVFNIYWNVP
165183	Vespula_vulgaris	QEGNITIHLQKF
165187	Vespula_vulgaris	QELTPDQRIGLV
165190	Vespula_vulgaris	QGDKIAIFYDPG
165191	Vespula_vulgaris	QGRVKEAVRISN
165194	Vespula_vulgaris	QKFIENLDKIYP
165198	Vespula_vulgaris	QRIGLVQGRVKE
165213	Vespula_vulgaris	RPIFRQNWGNMK
165421	Vespula_vulgaris	VFNIYWNVPTFM
165439	Vespula_vulgaris	VKEAVRISNNLK
165465	Vespula_vulgaris	VRNEHPTWNKKM
165515	Vespula_vulgaris	YCFNMSPNNLVP
165525	Vespula_vulgaris	YKKRNGGVPQEG
572	Vespula_vulgaris	ACKYGSLKPNCG
6740	Vespula_vulgaris	CNYGPSGNFMNE
10542	Vespula_vulgaris	DVAKYQVGQNVA
12904	Vespula_vulgaris	EKWHKHYLVCNY
12962	Vespula_vulgaris	ELAYVAQVWANQ
16702	Vespula_vulgaris	FLKTGHYTQMVW
21395	Vespula_vulgaris	GNDFLKTGHYTQ
24131	Vespula_vulgaris	HKHYLVCNYGPS
30852	Vespula_vulgaris	KFSGNDFLKTGH
34584	Vespula_vulgaris	KYQVGQNVALTG
36996	Vespula_vulgaris	LKPNCGNKVVVS
39931	Vespula_vulgaris	LTGSTAAKYDDP
43369	Vespula_vulgaris	NCGNKVVVSYGL
44624	Vespula_vulgaris	NKVVVSYGLTKQ
44925	Vespula_vulgaris	NLVWNDELAYVA
44990	Vespula_vulgaris	NMKNLVWNDELA
48091	Vespula_vulgaris	PKKKFSGNDFLK
63851	Vespula_vulgaris	TGHYTQMVWANT
68890	Vespula_vulgaris	VHTACKYGSLKP
69268	Vespula_vulgaris	VKLVKMWEDEVK
69274	Vespula_vulgaris	VKMWEDEVKDYN
74083	Vespula_vulgaris	YGSLKPNCGNKV
74966	Vespula_vulgaris	YLVCNYGPSGNF
76163	Vespula_vulgaris	YTQMVWANTKEV
76236	Vespula_vulgaris	YVAQVWANQCQY
153264	Vespula_vulgaris	HKHYLVCNYGPSGN
153273	Vespula_vulgaris	NDFLKTGHYTQMVWA
35380	Turbo_cornutus	LEDELLAEKEKYKAISDELDQTFAELAGY
67152	Turbo_cornutus	TVSKLQKEVDRLEDELLAEKEKYKAISDELDQTFAELAGY
230591	Triticum_aestivum	YYPTSPQQPGQLQQPAQGQQ
113731	Triticum_aestivum	PTSPQQSGQGQQPGQGQQ
230583	Triticum_aestivum	QQGYYPTSPQQSGQGQQPGQGQ
233452	Triticum_aestivum	CNLGCRSSVCDYMVNAAADDEEMKLYVEN
233634	Triticum_aestivum	KGFPKLALESNSDEPDTIEYCNLGCRSSVC
233645	Triticum_aestivum	KSCCRSTLGRNCYNLCRARGAQKLCAGVCR
50149	Triticum_aestivum	PYPP
52023	Triticum_aestivum	QQFHQQQ
52028	Triticum_aestivum	QQFPQQQ
52043	Triticum_aestivum	QQIPQQQ
52066	Triticum_aestivum	QQLPQQQ
52097	Triticum_aestivum	QQPPQQ
52151	Triticum_aestivum	QQSPEQQ
52152	Triticum_aestivum	QQSPQQQ
52180	Triticum_aestivum	QQYPQQQ
52395	Triticum_aestivum	QSPEQQQ
75541	Triticum_aestivum	YQQYPQQ
148584	Triticum_aestivum	EQFPQQQQFP
148593	Triticum_aestivum	FHQQQLPQQQ
148610	Triticum_aestivum	FPQQQFPQQQ
148708	Triticum_aestivum	PEQQQFPQQQ
148748	Triticum_aestivum	PQQSPEQQQF
148751	Triticum_aestivum	PRPQQSPEQQ
148762	Triticum_aestivum	QFPQQQFPQQ
148777	Triticum_aestivum	QLPQQQFPQQ
148828	Triticum_aestivum	QQFPQQQFPQ
148842	Triticum_aestivum	QQPQQLPQQQ
148856	Triticum_aestivum	QQQFPQQPPQ
148857	Triticum_aestivum	QQQFPQQQFP
148861	Triticum_aestivum	QQQLPQQQFP
148868	Triticum_aestivum	QQQQFPQPQQ
148898	Triticum_aestivum	QSPEQQQFPQ
173928	Triticum_aestivum	FPQQQFPQQQFPQ
173929	Triticum_aestivum	FPQQQFPQQQQLP
173931	Triticum_aestivum	FPQQQQFPQQQIA
173940	Triticum_aestivum	IPQQPQQFPQQQQ
173945	Triticum_aestivum	LPQQQQIPQQPQQ
173947	Triticum_aestivum	LQQQQIPQQQIPQ
173954	Triticum_aestivum	PPQQFPQQQFPIP
173955	Triticum_aestivum	PQPQQFPQQQIPQ
173956	Triticum_aestivum	PQQIPQQQQIPQQ
173958	Triticum_aestivum	PQQLPQQQQIPQQ
173960	Triticum_aestivum	PQQQFPQQQQFPQ
173962	Triticum_aestivum	PQQQIPQQHQIPQ
173963	Triticum_aestivum	PQQQQFLQQQQIP
173964	Triticum_aestivum	PQQQQFPQPQQFP
173967	Triticum_aestivum	PQQSPEQQQFPQQ
173969	Triticum_aestivum	QFPQQEFPQQQQF
173970	Triticum_aestivum	QFPQQQQFPQQQS
173971	Triticum_aestivum	QFPQQQSPQQQQF
173973	Triticum_aestivum	QHQFPQQQLPQQQ
173974	Triticum_aestivum	QLPQQQFPQQQFP
173975	Triticum_aestivum	QPQQFLQQQQFPQ
173976	Triticum_aestivum	QPQQIPQQQQIPQ
173979	Triticum_aestivum	QQFHQQQLPQQQF
173980	Triticum_aestivum	QQFPQQPPQQFPQ
173982	Triticum_aestivum	QQHQIPQQPQQFP
173983	Triticum_aestivum	QQIPQQPQQIPQQ
173984	Triticum_aestivum	QQLPQQQQIPQQP
173985	Triticum_aestivum	QQPQQFPQQQFPQ
173986	Triticum_aestivum	QQPQQFPQQQQFL
173989	Triticum_aestivum	QQQEFPQQQFPQQ
173990	Triticum_aestivum	QQQFPIPYPPQQS
173991	Triticum_aestivum	QQQFPQQQFHQQQ
173992	Triticum_aestivum	QQQFPQQQFPQQP
173993	Triticum_aestivum	QQQFPRPQQSPEQ
173995	Triticum_aestivum	QQQIPQQPQQFLQ
173997	Triticum_aestivum	QQQPPQQHQFPQQ
173998	Triticum_aestivum	QQQQFPQQQEFPQ
173999	Triticum_aestivum	QQQQFPQQQPPQQ
174000	Triticum_aestivum	QQQQFPQQQQLTQ
174001	Triticum_aestivum	QQQQIPQQPQQFP
174002	Triticum_aestivum	QQQQLTQQQFPRP
174005	Triticum_aestivum	RGKELHTPQEQFP
174011	Triticum_aestivum	SPQQQQFPQQQFP
174017	Triticum_aestivum	TPQEQFPQQQQFP
190740	Triticum_aestivum	EQQQFPQQQF
190754	Triticum_aestivum	FPQQQIPQQH
190755	Triticum_aestivum	FPQQQQFPQP
190756	Triticum_aestivum	FPQQQSPQQQ
190784	Triticum_aestivum	HQQQLPQQQF
190896	Triticum_aestivum	PQPQQIPQQQ
190897	Triticum_aestivum	PQQIPQQQQI
190898	Triticum_aestivum	PQQPQQFPQQ
190899	Triticum_aestivum	PQQQFPQQQF
190900	Triticum_aestivum	PQQQQFPQQQ
190904	Triticum_aestivum	PYQQYPQQQP
190924	Triticum_aestivum	QPQQFPQQQF
190925	Triticum_aestivum	QPQQFPQQQI
190930	Triticum_aestivum	QQFPQQQQFL
190931	Triticum_aestivum	QQFPQQQQFP
190932	Triticum_aestivum	QQFPQQQQLP
190937	Triticum_aestivum	QQQQFPQQQS
190938	Triticum_aestivum	QQQQIPQQQI
190954	Triticum_aestivum	RPQQSPEQQQ
192289	Triticum_aestivum	HQPFSQQPQQTFPQ
192579	Triticum_aestivum	PQQPFP
192584	Triticum_aestivum	QFLQPQQPFPQQPQ
192585	Triticum_aestivum	QFLQPQQPFPQQPQ
192607	Triticum_aestivum	QQPVPQPHQPFSQQ
36294	Triticum_aestivum	LGQQQPFPPQQPYPQPQPF
117261	Triticum_aestivum	ARGTPLKCGV
117324	Triticum_aestivum	LKCGVNLPYT
117328	Triticum_aestivum	LRGIARGIHN
117338	Triticum_aestivum	NQARSQSDRQ
117368	Triticum_aestivum	SACNCLRGIA
117396	Triticum_aestivum	VKNLHNQARS
173930	Triticum_aestivum	FPQQQIAQQPQQL
173968	Triticum_aestivum	PYPPQQSQEPSPY
174012	Triticum_aestivum	SQEPSPYQQYPQQ
190926	Triticum_aestivum	QPQQLPQQQF
173922	Triticum_aestivum	AQQPQQLPQQQQI
173959	Triticum_aestivum	PQQQFPQPQQIPQ
173966	Triticum_aestivum	PQQQQLPQQQFPQ
190939	Triticum_aestivum	QQQQLPQQQF
50052	Triticum_aestivum	PWSWCD
62429	Triticum_aestivum	SWCDPA
62430	Triticum_aestivum	SWCDPATGYKVSALTGCRAMV
450	Triticum_aestivum	AASVPE
688	Triticum_aestivum	ADINNE
2926	Triticum_aestivum	ALTGCR
3204	Triticum_aestivum	AMVKLQ
5450	Triticum_aestivum	AVLRDC
5890	Triticum_aestivum	AYPDV
6893	Triticum_aestivum	CQQLAD
6909	Triticum_aestivum	CRAMVK
7268	Triticum_aestivum	CVGSQV
7367	Triticum_aestivum	CYGDWA
7698	Triticum_aestivum	DCCQQL
13084	Triticum_aestivum	ELGVRE
14826	Triticum_aestivum	EVMKLT
18906	Triticum_aestivum	GCRKEV
19100	Triticum_aestivum	GDRAGV
19179	Triticum_aestivum	GDWAAY
20555	Triticum_aestivum	GKEVLP
22475	Triticum_aestivum	GSQVPE
22929	Triticum_aestivum	GVCYGD
23121	Triticum_aestivum	GVREGK
27693	Triticum_aestivum	INNEWC
34158	Triticum_aestivum	KVPIPN
38493	Triticum_aestivum	LPGCRK
38813	Triticum_aestivum	LQCVGS
39046	Triticum_aestivum	LRDCCQ
39217	Triticum_aestivum	LRSVYQ
39673	Triticum_aestivum	LSSMLR
39782	Triticum_aestivum	LTAASV
41862	Triticum_aestivum	MKLTAA
43791	Triticum_aestivum	NEWCRC
46967	Triticum_aestivum	PATGYK
47240	Triticum_aestivum	PEAVLR
47446	Triticum_aestivum	PEVCKV
49372	Triticum_aestivum	PSGDRA
51279	Triticum_aestivum	QLADIN
52755	Triticum_aestivum	QVPEAV
53109	Triticum_aestivum	RAGVCY
53273	Triticum_aestivum	RCGDLS
53509	Triticum_aestivum	REGKEV
54340	Triticum_aestivum	RKEVMK
58206	Triticum_aestivum	SGPWSW
59703	Triticum_aestivum	SMLRSV
62277	Triticum_aestivum	SVPEVC
62417	Triticum_aestivum	SVYQEL
63798	Triticum_aestivum	TGCRAM
64007	Triticum_aestivum	TGYKVS
67859	Triticum_aestivum	VCKVPI
69261	Triticum_aestivum	VKLQCV
70881	Triticum_aestivum	VSALTG
72215	Triticum_aestivum	WAAYPD
72280	Triticum_aestivum	WCRCGD
74533	Triticum_aestivum	YKVSAL
75479	Triticum_aestivum	YQELGV
57874	Triticum_aestivum	SFQQPQQQYP
148655	Triticum_aestivum	LALQTLPAMC
148670	Triticum_aestivum	LQIPEQSQCQ
148702	Triticum_aestivum	PAMCNVYIPP
148721	Triticum_aestivum	PLVQQQQFPG
148758	Triticum_aestivum	QEQKQQLQQQ
148761	Triticum_aestivum	QFPGQQQQFP
148767	Triticum_aestivum	QILQQILQQQ
148773	Triticum_aestivum	QLLQIPEQSQ
148855	Triticum_aestivum	QQQFPGQQQQ
148867	Triticum_aestivum	QQQQFPPQQP
148877	Triticum_aestivum	QQQQQQQILQ
148911	Triticum_aestivum	QVSFQQPQQQ
148972	Triticum_aestivum	VLQQSTYQLL
148978	Triticum_aestivum	VQQQQFPGQQ
148979	Triticum_aestivum	VRVPVPQLQP
148992	Triticum_aestivum	YIPPHCSTTI
148993	Triticum_aestivum	YLQLQPFPQP
430030	Triticum_aestivum	FPPQLPYPQPQSFPPQQPYPQQQP
431006	Triticum_aestivum	LNPQAQGSVQPQQL
431475	Triticum_aestivum	NIAHASSQVLQQST
431720	Triticum_aestivum	PLVQQQQFPGQQQQ
431727	Triticum_aestivum	PQQPISQQQAQQ
431886	Triticum_aestivum	QPYLQLQPFPQPQPFPPQLP
431887	Triticum_aestivum	QPYPQPQPFPSQQPYLQLQPFPQPQPFPPQLPYPQPQS
431888	Triticum_aestivum	QQQPQYLQPQQPISQQQAQQ
431889	Triticum_aestivum	QQQPSSQVSFQQ
431890	Triticum_aestivum	QQQPSSQVSFQQPQQQYPSS
431959	Triticum_aestivum	QSFPPQQPYPQQQP
432234	Triticum_aestivum	SFQPSQLNPQAQ
432574	Triticum_aestivum	TIAPFGISGTN
432953	Triticum_aestivum	VQQQQFPGQQQQFPPQQP
432954	Triticum_aestivum	VQQQQFPGQQQQFPPQQPYPQPQPFPSQQP
433384	Triticum_aestivum	YPQPQSFPPQQPYPQQ
38950	Triticum_aestivum	LQPQQPFPQQ
49087	Triticum_aestivum	PQQPFPQQPQ
51935	Triticum_aestivum	QPQQSFPQQQ
52600	Triticum_aestivum	QTQQPQQPFP
148656	Triticum_aestivum	LAQIPQQLQC
148679	Triticum_aestivum	LQQQLVPQLQ
148711	Triticum_aestivum	PFLQPQQPFP
148736	Triticum_aestivum	PQQPFPQLQQ
148782	Triticum_aestivum	QLQQPQQPFP
148830	Triticum_aestivum	QQLAQIPQQL
148836	Triticum_aestivum	QQLVPQLQQP
148843	Triticum_aestivum	QQPQQPFPQL
148844	Triticum_aestivum	QQPQQPFPQP
148846	Triticum_aestivum	QQPQQPFPQT
148860	Triticum_aestivum	QQQLPQPQQP
148887	Triticum_aestivum	QQSFPQQQRP
174249	Triticum_aestivum	QPQQPFP
174250	Triticum_aestivum	QPQQPFPQ
430345	Triticum_aestivum	GSLVQGQGIIQP
431120	Triticum_aestivum	LSQQPQQTFPQPQQTFPHQP
431121	Triticum_aestivum	LSQQPQQTFPQPQQTFPHQPQQQVPQPQ
431726	Triticum_aestivum	PQPQQPQQSFPQQQ
431728	Triticum_aestivum	PQQPQQSFPQQQ
431885	Triticum_aestivum	QPQQSFPQQQRP
52124	Triticum_aestivum	QQQPP
113279	Triticum_aestivum	AQGQQPGQGQQGQQ
113379	Triticum_aestivum	ESGQGQQPGQWQQP
113462	Triticum_aestivum	GQGQQAQQPGQGQQ
113463	Triticum_aestivum	GQGQQGQQPGQGQQ
113466	Triticum_aestivum	GQGQQPGQGQQGQQ
113467	Triticum_aestivum	GQGQQPGQLQQPAQ
113468	Triticum_aestivum	GQGQQPGQWQQPGQ
113469	Triticum_aestivum	GQHGQQPGQGQQGQ
113474	Triticum_aestivum	GQQGQQPGQGQQPG
113475	Triticum_aestivum	GQQGQQVGQGQQAQ
113479	Triticum_aestivum	GQQPGQAQQGQQPG
113480	Triticum_aestivum	GQQPGQGQPGYYPT
113481	Triticum_aestivum	GQQPGQGQQGQQPG
113686	Triticum_aestivum	PGQGQQGQQPGQGQ
113687	Triticum_aestivum	PGQGQQPGQGQQGY
113690	Triticum_aestivum	PGQWQQPGQGQPGY
113709	Triticum_aestivum	PQQPGQGQQPGQLQ
113729	Triticum_aestivum	PTSPQQPGQGQQPG
113730	Triticum_aestivum	PTSPQQSGQGQQPG
113749	Triticum_aestivum	QGQQGQQLGQGQQG
113750	Triticum_aestivum	QGQQGQQPGQGQPG
113751	Triticum_aestivum	QGQQGQQPGQGQQG
113753	Triticum_aestivum	QGQQPGQGQHGQQP
113754	Triticum_aestivum	QGQQPGQGQQGQQP
113755	Triticum_aestivum	QGQQPGQGQQPGQG
113756	Triticum_aestivum	QGQQSGQGQQGYYS
113762	Triticum_aestivum	QPAQGQQGQQPGQA
113763	Triticum_aestivum	QPAQGQQPGQGQQG
113765	Triticum_aestivum	QPGQGQQGQQPGQG
113766	Triticum_aestivum	QPGQGQQPGQGQPG
113768	Triticum_aestivum	QPGQGQQPGQWQQS
113773	Triticum_aestivum	QQGQQLGQGQQGQQ
113774	Triticum_aestivum	QQGQQPGQGQPGYY
113775	Triticum_aestivum	QQGQQPGQGQQPGQ
113777	Triticum_aestivum	QQPAQGQQGQQPGQ
113778	Triticum_aestivum	QQPGQ
113779	Triticum_aestivum	QQPGQGQQ
113780	Triticum_aestivum	QQPGQGQQGQQPGQ
113781	Triticum_aestivum	QQPGQGQQPGQGQQ
113782	Triticum_aestivum	QQPGQLQQPAQGQQ
113783	Triticum_aestivum	QQSGQGQ
113784	Triticum_aestivum	QQSGQGQQPGQLQQ
113791	Triticum_aestivum	QSQQPGQGQQGQQV
113842	Triticum_aestivum	SAQGQKGQQPGQGQ
113857	Triticum_aestivum	SGYYPTSPQQPGQG
113876	Triticum_aestivum	SPQQSGQGQPGYYP
113955	Triticum_aestivum	TSLQQTGQGQQSGQ
113958	Triticum_aestivum	TSSQQPTQSQQPGQ
114057	Triticum_aestivum	YPTSPQQPGQWQQP
114062	Triticum_aestivum	YYPTSPQESGQGQQ
117314	Triticum_aestivum	ISLNIDCSRV
190776	Triticum_aestivum	GQCCDGVKNL
190905	Triticum_aestivum	QARSQSDRQS
177505	Triticum_aestivum	HIPRQKVALRQFKLPKFKISLGI
177507	Triticum_aestivum	HVALSLITAGAGGATRNQLAATL
177517	Triticum_aestivum	LHALAEQVVQFVLADA
177554	Triticum_aestivum	VLDFIVDHPFLFLIREDTSGV
17333	Triticum_aestivum	FPLQPQQPFP
27998	Triticum_aestivum	IPQQPQQPFP
49082	Triticum_aestivum	PQQPFPQPQQ
49097	Triticum_aestivum	PQQPQQPFPQ
51922	Triticum_aestivum	QPQQPFPQPQ
52105	Triticum_aestivum	QQPQQPFPLQ
52106	Triticum_aestivum	QQPQQSFPQQ
148591	Triticum_aestivum	FAQPQQLFPE
148605	Triticum_aestivum	FPQQPQQPFP
148614	Triticum_aestivum	FPTPQQQFPE
148641	Triticum_aestivum	IQPQQPFPQQ
148698	Triticum_aestivum	NPSNKELQSP
148707	Triticum_aestivum	PELQQPIPQQ
148713	Triticum_aestivum	PFPQPQQPFP
148719	Triticum_aestivum	PLQPQQPFPQ
148726	Triticum_aestivum	PQLPFPQQSE
148729	Triticum_aestivum	PQPQLPFPQQ
148737	Triticum_aestivum	PQQPFPQTQQ
148804	Triticum_aestivum	QPQQLFPELQ
148807	Triticum_aestivum	QPQQPFPQQP
148808	Triticum_aestivum	QPQQPIPVQP
148832	Triticum_aestivum	QQLFPELQQP
148834	Triticum_aestivum	QQLQQPFPLQ
148841	Triticum_aestivum	QQPIPVQPQQ
148845	Triticum_aestivum	QQPQQPFPQQ
148854	Triticum_aestivum	QQQFPEQSQQ
148885	Triticum_aestivum	QQSEQIIPQQ
148886	Triticum_aestivum	QQSFPLQPQQ
148888	Triticum_aestivum	QQSFPQQSQQ
148889	Triticum_aestivum	QQSFSYQQQP
148903	Triticum_aestivum	QTQQSFPLQP
148942	Triticum_aestivum	SPQQSFSYQQ
148948	Triticum_aestivum	SQQPFPTPQQ
148962	Triticum_aestivum	TPIQPQQPFP
148963	Triticum_aestivum	TPQQQFPEQS
148965	Triticum_aestivum	TQPQQPTPIQ
190785	Triticum_aestivum	HQQQPIQQQP
190850	Triticum_aestivum	LPQIPQQSRY
190890	Triticum_aestivum	PFVHPSILQQ
190906	Triticum_aestivum	QCSPVAMPQS
190929	Triticum_aestivum	QQFPQQQPCS
190933	Triticum_aestivum	QQPIQQQPQQ
190942	Triticum_aestivum	QSRYEAIRAI
148667	Triticum_aestivum	LPQQQIPQQP
148734	Triticum_aestivum	PQQLPQQQIP
148778	Triticum_aestivum	QLPQQQIPQQ
173939	Triticum_aestivum	HQISQQPQQLPQQ
173952	Triticum_aestivum	PHQEFPQHQISQQP
173961	Triticum_aestivum	PQQQIPQQHPIPQ
173977	Triticum_aestivum	QPQQLPQQQQIPAT
173978	Triticum_aestivum	QPSGSNVISISGL
173981	Triticum_aestivum	QQHPIPQQPQQLP
173987	Triticum_aestivum	QQPQQLPQQQQFP
173988	Triticum_aestivum	QQPSGSNVISISG
173994	Triticum_aestivum	QQQIPATQFPQQQ
173996	Triticum_aestivum	QQQIPQQPQQLPQ
174018	Triticum_aestivum	TQFPQQQFPQQEF
174026	Triticum_aestivum	YQQYPQQQPSGSN
148759	Triticum_aestivum	QEQVPLVQQQ
148768	Triticum_aestivum	QILQQQLIPC
148907	Triticum_aestivum	QVPLVQQQQF
753535	Trichosanthes_dioica	SPDSDLEAFSHNPAHGSFAPLAFQPSAMTNCANQRFLSY
664	Trichophyton_rubrum	ADFSNYGAVVDVYAPGKDIT
2199	Trichophyton_rubrum	AKGVSLVAVKVLDCDGSGSN
4648	Trichophyton_rubrum	ASNQAAKAISDAGIFMAVAA
7521	Trichophyton_rubrum	DAGIFMAVAAGNENMDAQHS
7718	Trichophyton_rubrum	DCNGHGTHVAGTVGGTKYGL
9762	Trichophyton_rubrum	DPSAGKGVTAYIIDTGIDID
10367	Trichophyton_rubrum	DTIKKMANDVIQSPGEGTTG
10793	Trichophyton_rubrum	DVYAPGKDITSLKPGGSTDT
19374	Trichophyton_rubrum	GENFVDQQNTDCNGHGTHVA
21417	Trichophyton_rubrum	GNENMDAQHSSPASEPSVCT
22774	Trichophyton_rubrum	GTNLTHQDNVPSWGLARVGS
22874	Trichophyton_rubrum	GTVGGTKYGLAKGVSLVAVK
23662	Trichophyton_rubrum	HEDFQGRAKWGENFVDQQNT
28226	Trichophyton_rubrum	IQSPGEGTTGKLIYNGSGK
31659	Trichophyton_rubrum	KKPGGTTYYYDPSAGKGVTA
36191	Trichophyton_rubrum	LGKQGGPGLCDTIKKMANDV
39407	Trichophyton_rubrum	LSGTSMASPHVCGLGAYLIG
42492	Trichophyton_rubrum	MRQASGGGNGTAKAAGKSVM
45027	Trichophyton_rubrum	NMSLGGPRSEASNQAAKAIS
49558	Trichophyton_rubrum	PSWGLARVGSKKPGGTTYYY
58287	Trichophyton_rubrum	SGVIKGMEWAMRQASGGGNG
59232	Trichophyton_rubrum	SLKPGGSTDTLSGTSMASPH
59989	Trichophyton_rubrum	SPASEPSVCTVAASTKDDGK
67534	Trichophyton_rubrum	VAASTKDDGKADFSNYGAVV
67843	Trichophyton_rubrum	VCGLGAYLIGLGKQGGPGLC
69407	Trichophyton_rubrum	VLDCDGSGSNSGVIKGMEWA
74227	Trichophyton_rubrum	YIIDTGIDIDHEDFQGRAKW
164568	Stachybotrys_chartarum	AESRKPMSGCEV
164603	Stachybotrys_chartarum	ASVTFWTLDNVD
164766	Stachybotrys_chartarum	GLTYFDVSAIVN
164768	Stachybotrys_chartarum	GMLGEVQFGGWN
164771	Stachybotrys_chartarum	GSWVGNWYAYPT
165121	Stachybotrys_chartarum	MSGCEVFPCDNA
165138	Stachybotrys_chartarum	MWPAESRKPMSG
165214	Stachybotrys_chartarum	RTLVFTGNPGSA
165345	Stachybotrys_chartarum	TLDNVDRTLVFT
165377	Stachybotrys_chartarum	TTLGAGSTGLTF
165448	Stachybotrys_chartarum	VKQMWPAESRKP
25052	Spiroplasma_citri	HVIEVQQINSERSWFF
105079	Solanum_lycopersicum	AFNHFGKRLIQR
105342	Solanum_lycopersicum	MPRCRWGY
50934	Sinapis_alba	QGPHVISRIYQTAT
6663	Sesamum_indicum	CMQWMRSMRG
11149	Sesamum_indicum	EANQGQFEHF
15547	Sesamum_indicum	FEHFRECCNE
19237	Sesamum_indicum	GEEENQRGCEWESRQCQMRH
21860	Sesamum_indicum	GQFEHFRECC
45561	Sesamum_indicum	NQGQFEHFREC
50419	Sesamum_indicum	QCQMRHCM
52895	Sesamum_indicum	QYEESFLRSAEANQGQFEHFREC
67208	Sesamum_indicum	TVVTTSVAEEGEEENQRGCE
23863	Sesamum_indicum	HFRECCNEIR
53464	Sesamum_indicum	RECCNEIRDVK
864092	Secale_cereale	FELKCTKPEACS
864491	Secale_cereale	IDPYHFDLSGHA
839112	Scylla_serrata	ALENQLKEAR
839158	Scylla_serrata	ATQKKMQQVEN
839207	Scylla_serrata	DAIKKKMQ
839824	Scylla_serrata	KTLANKLK
839848	Scylla_serrata	LDQTFSELSG
840223	Scylla_serrata	RKYDEVARKLAMV
840225	Scylla_serrata	RLNTATTK
840240	Scylla_serrata	RSLSDEER
840500	Scylla_serrata	VAALNRR
840508	Scylla_serrata	VDRLEDELVNEK
840616	Scylla_serrata	VVGNNLKS
189207	Scylla_paramamosain	CGRSMEGYPFNPCLT
189302	Scylla_paramamosain	TEAQYKEMESKVSST
189308	Scylla_paramamosain	YHNDNKTFLVWCNEE
418891	Scylla_paramamosain	TEAEGGVYDISNKRR
418896	Scylla_paramamosain	VDPDGKFVISTRVRC
418907	Scylla_paramamosain	WPTGRGIYHNDNKTF
418914	Scylla_paramamosain	YPFNPCLTEAQYKEM
933329	Scylla_paramamosain	ARDVERAKFAFSI
933343	Scylla_paramamosain	DCLRALNLNPTLA
933346	Scylla_paramamosain	DDFLPIFAQVKKDKD
933347	Scylla_paramamosain	DEDGFIPYEPFLK
933385	Scylla_paramamosain	HILLSLGERLEK
933433	Scylla_paramamosain	KTENGTMLYAE
933435	Scylla_paramamosain	KVGGKTKKKEK
910686	Scomber_scombrus	AFASVLK
910677	Salmo_salar	AAALAAC
158669	Salmo_salar	ADIKTALEARKAADT
158670	Salmo_salar	ADTFNFKTFFHTIGF
158672	Salmo_salar	AFLKAGDADGDGMIG
158694	Salmo_salar	ASGFIEVEELKLFLQ
158695	Salmo_salar	ASKSADDVKKAFKVI
158703	Salmo_salar	CKEADIKTALEARKA
158708	Salmo_salar	DADGDGMIGIDEFAV
158718	Salmo_salar	DQDASGFIEVEELKL
158728	Salmo_salar	DVKKAFKVIDQDASG
158746	Salmo_salar	ETKAFLKAGDADGDG
158753	Salmo_salar	FIEVEELKLFLQNFC
158775	Salmo_salar	FNFKTFFHTIGFASK
158790	Salmo_salar	GDGMIGIDEFAVLVK
158834	Salmo_salar	IGFASKSADDVKKAF
158873	Salmo_salar	KAFKVIDQDASGFIE
158874	Salmo_salar	KAGDADGDGMIGIDE
158932	Salmo_salar	KTALEARKAADTFNF
158933	Salmo_salar	KTFFHTIGFASKSADDVK
158943	Salmo_salar	KVIDQDASGFIEVEE
158948	Salmo_salar	LEARKAADTFNFKTF
159002	Salmo_salar	MACAHLCKEADIKTALEA
159004	Salmo_salar	MIGIDEFAVLVKQ
159019	Salmo_salar	NFCPKARELTDAETK
159048	Salmo_salar	PKARELTDAETKAFL
159060	Salmo_salar	RELTDAETKAFLKAG
159063	Salmo_salar	RKAADTFNFKTFFHT
159086	Salmo_salar	SADDVKKAFKVIDQD
159145	Salmo_salar	TDAETKAFLKAGDAD
159180	Salmo_salar	VEELKLFLQNFCPKARELTDA
910682	Salmo_salar	ACAHLCK
910693	Salmo_salar	CAHLCKE
910721	Salmo_salar	FAVLVKQ
147573	Ricinus_communis	DECQCEAIKYIAEDQ
147619	Ricinus_communis	EGLRQAIEQQQSQGQ
147641	Ricinus_communis	ESKGEREGSSSQQCR
147910	Ricinus_communis	LHGEESERVAQRAGE
148127	Ricinus_communis	QEQQNLRQCQEYIK
148128	Ricinus_communis	QEVQRKDLSSCERYL
549117	Rhizopus_oryzae	EIEIGTPPQPFTVVFD
549154	Rhizopus_oryzae	GAEKNWAGQYVVDCNK
549251	Rhizopus_oryzae	TGEYLTQKYFNSQRNN
753531	Rattus_norvegicus	SKKVCA
4638	Rattus_norvegicus	ASNKREKIEENGSMRVFMQH
8675	Rattus_norvegicus	DIKEKFAKLCEAHGITRDNI
11516	Rattus_norvegicus	EEASSTRGNLDVAKLNGDWF
11796	Rattus_norvegicus	EENGSMRVFMQHIDVLENSL
13592	Rattus_norvegicus	ENSLGFKFRIKENGECRELY
17083	Rattus_norvegicus	FMQHIDVLENSLGFKFRIKE
18153	Rattus_norvegicus	FVEYDGGNTFTILKTDYDRY
19180	Rattus_norvegicus	GDWFSIVVASNKREKIEENG
22214	Rattus_norvegicus	GRTKDLSSDIKEKFAKLCEA
33809	Rattus_norvegicus	KTPEDGEYFVEYDGGNTFTI
35047	Rattus_norvegicus	LCEAHGITRDNIIDLTKTDR
36638	Rattus_norvegicus	LINFKNGETFQLMVLYGRTK
44680	Rattus_norvegicus	NLDVAKLNGDWFSIVVASNK
53397	Rattus_norvegicus	RDNIIDLTKTDRCLQARG
53579	Rattus_norvegicus	RELYLVAYKTPEDGEYFVEY
54166	Rattus_norvegicus	RIKENGECRELYLVAYKTPE
63733	Rattus_norvegicus	TFQLMVLYGRTKDLSSDIKE
63753	Rattus_norvegicus	TFTILKTDYDRYVMFHLINF
73581	Rattus_norvegicus	YDRYVMFHLINFKNGETFQL
95320	Rattus_norvegicus	DMVLNETLRL
95373	Rattus_norvegicus	EYLDMVLNETLRL
168214	Quercus_alba	ASEVFKAVEAYLVAH
168223	Quercus_alba	ASVIPPARLFKAFVL
168937	Quercus_alba	KAFVLDSDNLIPKVV
168953	Quercus_alba	KAVEAYLVAHPDLYK
169455	Quercus_alba	PARLFKAFVLDSDNL
28838	Prunus_persica	ITCGQVSSSL
101493	Prunus_persica	ASVPGVNPNN
101660	Prunus_persica	GAVPPACCNG
101857	Prunus_persica	LKQLSASVPG
102143	Prunus_persica	TPDRQAACNC
102196	Prunus_persica	VNPNNAAALP
49	Prunus_persica	AAALPGKCGV
3502	Prunus_persica	APCIPYVRGG
20523	Prunus_persica	GKCGVSIPYK
28349	Prunus_persica	IRNVNNLART
28437	Prunus_persica	ISASTNCATVK
58670	Prunus_persica	SIPYKISAST
71140	Prunus_persica	VSSSLAPCIP
147597	Prunus_persica	DRQAACNCLKQLSAS
148393	Prunus_persica	VNPNNAAALPGKCGV
549	Prunus_persica	ACCNGIRNVN
24084	Prunus_persica	HIPYKISASTNCATVK
44654	Prunus_persica	NLARTTPDRQ
56195	Prunus_persica	RTTPDRQAA
66759	Prunus_persica	TTPDRQAAC
76397	Prunus_persica	YVRGGGAVPP
101459	Prunus_persica	AACNCLKQLS
107719	Prunus_persica	AACNCLKQLSAS
107723	Prunus_persica	AALPGKCGVHIP
107769	Prunus_persica	CIPYVRGGGAVP
107770	Prunus_persica	CIPYVRGGGAVPPAC
107772	Prunus_persica	CNGIRNVNNLAR
107797	Prunus_persica	DRQAACNCLKQL
107855	Prunus_persica	GGGAVPPACCNG
107871	Prunus_persica	GQVSSALAPCIP
107884	Prunus_persica	HIPYKISASTNC
107915	Prunus_persica	IRNVNNLARTTP
107920	Prunus_persica	ITCGQVSSALAP
107948	Prunus_persica	KQLSASVPGVNP
107987	Prunus_persica	LAPCIPYVRGGG
107988	Prunus_persica	LARTTPDRQAAC
108038	Prunus_persica	NCLKQLSASVPG
108045	Prunus_persica	NNAAALPGKCGV
108063	Prunus_persica	PGKCGVHIPYKI
108114	Prunus_persica	SASVPGVNPNNA
108145	Prunus_persica	SSALAPCIPYVR
108172	Prunus_persica	TTPDRQAACNCL
108192	Prunus_persica	VNNLARTTPDRQ
108193	Prunus_persica	VNNLARTTPDRQAAC
108194	Prunus_persica	VNPNNAAALPGK
108196	Prunus_persica	VPGVNPNNAAAL
108197	Prunus_persica	VPGVNPNNAAALPGK
108235	Prunus_persica	YVRGGGAVPPAC
137530	Prunus_persica	GVHIPYKISASTNCATVK
137538	Prunus_persica	ITCGQVSSALAPCIPY
137550	Prunus_persica	PCIPYVRGGGAVPPAC
137568	Prunus_persica	RQAACNCLKQLSASVPGV
137577	Prunus_persica	SVPGVNPNNAAALPGK
137581	Prunus_persica	VNNLARTTPDRQAACN
156272	Prunus_dulcis	EESQQSSQQGRQQEQ
156358	Prunus_dulcis	LFHVSSDHNQLDQNP
156394	Prunus_dulcis	PDEVLANAYQISREQ
156415	Prunus_dulcis	QGRQQEQEQERQQQQ
156416	Prunus_dulcis	QGRQQGRQQQEEGRQ
156424	Prunus_dulcis	QQEEGRQQEQQQGQQ
156425	Prunus_dulcis	QQEQQGSGNNVFSGF
156426	Prunus_dulcis	QQEQQQERQGRQQGR
156448	Prunus_dulcis	RTSFLRALPDEVLAN
156260	Prunus_dulcis	DSQPQQFQQQQQQQQ
156291	Prunus_dulcis	FGQNKEWQLNQLEAR
156317	Prunus_dulcis	GNNIFSGFDTQLLAQ
156421	Prunus_dulcis	QNAFRISRQEARNLK
156423	Prunus_dulcis	QNQLDQVPRRFYLAG
156427	Prunus_dulcis	QQGRQQQQQQQGQQG
156430	Prunus_dulcis	QQQQQQQFRPSRQEG
156435	Prunus_dulcis	RGDQERQQEEQQSQR
156444	Prunus_dulcis	RPSRQEGGQGQQQFQ
34950	Prunus_domestica	LARTTADRRAACNCLKQL
46455	Prunus_domestica	NVPYKISASTNCATVK
76310	Prunus_domestica	YVKGGGAVP
44708	Prunus_avium	NLFKLIETYLKGHPD
34951	Prunus_armeniaca	LARTTPDRRTACNCL
44314	Prunus_armeniaca	NIPYKISASTNCATVK
70153	Prunus_armeniaca	VNPNNAAAL
76396	Prunus_armeniaca	YVRGGGAVP
591382	Procambarus_clarkii	NGDRAGIDSIISFMK
591384	Procambarus_clarkii	PVWAIGTGKTATPEQ
591387	Procambarus_clarkii	RIIYGGSVTPGNCKE
168232	Poa_pratensis	ATPEAKFDSFVAAFT
168246	Poa_pratensis	AYDTYKSIPSLEAAV
168329	Poa_pratensis	DINVGFKAAVAAAAG
168335	Poa_pratensis	DKFTVFEAAFNNAIK
168503	Poa_pratensis	ESTGGAYDTYKSIPS
168561	Poa_pratensis	FKAAVAAAAGAPPAD
169082	Poa_pratensis	LEAAVKQAYAATIAA
169574	Poa_pratensis	QKLMEDINVGFKAAV
169910	Poa_pratensis	VAAFTEALRIIAGVL
227908	Poa_pratensis	DTYKSIPSLEAAV
168491	Poa_pratensis	EPIAAYHFDLSGKAF
169447	Poa_pratensis	NYLALLVKYVTGDGD
227911	Poa_pratensis	EEPIAAYHFDLSGKAFGAMA
227922	Poa_pratensis	GEAEDVIPEGWKADTAYASK
329	Poa_pratensis	AANKYKTFVATFGAASNKAF
346	Poa_pratensis	AAPANDKFTVFEAAFNDAIK
481	Poa_pratensis	AAVDSSKAALTSKLDAAYKL
837	Poa_pratensis	AEALSTEPKGAAVDSSKAAL
895	Poa_pratensis	AEEVKATPAGELQVIDKVDA
1336	Poa_pratensis	AFKVAATAANAAPANDKFTV
3493	Poa_pratensis	APAVKYTVFETALKKAITAM
3614	Poa_pratensis	APKATTDEQKMIEKINVGFK
4792	Poa_pratensis	ASTGGAYQSYKFIPALEAAV
5853	Poa_pratensis	AYKSAEGATPEAKYDDYVAT
13243	Poa_pratensis	ELQVIDKVDAAFKVAATAAN
23484	Poa_pratensis	GYTPAAPAGAAPKATTDEQK
30748	Poa_pratensis	KFIPALEAAVKQSYAATVAT
33077	Poa_pratensis	KQSYAATVATAPAVKYTVFE
60374	Poa_pratensis	SQAQKAAKPAAAATGTATAA
62912	Poa_pratensis	TALKKAITAMSQAQKAAKPA
63655	Poa_pratensis	TFGAASNKAFAEALSTEPKG
64783	Poa_pratensis	TLEVHGVKPAAEEVKATPAG
66283	Poa_pratensis	TSKLDAAYKLAYKSAEGATP
168787	Plantago_lanceolata	HSRNLINELSERMAG
168860	Plantago_lanceolata	IKLVKSSRPDCSEIP
606444	Pistacia_vera	GPGGENPESFYRAFSREVLE
606541	Pistacia_vera	VFGKQDEEFFFQGPKWRQH
606389	Pistacia_vera	ALMVPHWNFNAHSIVYGCKG
606468	Pistacia_vera	KVKGDLQVIRPPRRQSERG
606500	Pistacia_vera	PEVGRITSLNSLNLPILKWL
606421	Pistacia_vera	ERGVLQNNALMVPHWNFNAS
105340	Pinus_taeda	MPRCRHGY
105076	Pinus_taeda	AFNHFGEGLMQR
105084	Pinus_taeda	AFNRFGEGLVQR
105252	Pinus_taeda	IPRCRHGY
126519	Phoenix_dactylifera	KYMVIQGEPGAVIRG
168729	Phoenix_dactylifera	GVTVKKTNQALIFGI
169777	Phoenix_dactylifera	SSSFPQFKSEEITNI
646	Phleum_pratense	ADDMERIFKRFDTNGDGKISLSELTDALRTLGSTSA
661	Phleum_pratense	ADEVQRMMAEIDTDGDGFIDFNEFISFCNANPGLMKDVAKVF
14758	Phleum_pratense	EVKYTVFETALK
74450	Phleum_pratense	YKFIPALEAAVK
125650	Phleum_pratense	AATGAATAATGGYKV
125734	Phleum_pratense	ASTGGAYESYKFIPA
126535	Phleum_pratense	LEAAVKQAYAATVAT
126935	Phleum_pratense	RIIAGTLEVHAVKPA
127075	Phleum_pratense	SKAALTSKLDAAYKL
127244	Phleum_pratense	TSKLDAAYKLAYKTA
176865	Phleum_pratense	AATVATAPEVKYTVF
176961	Phleum_pratense	AIKASTGGAYESYKF
176973	Phleum_pratense	ATAAVGAATGAATAA
176975	Phleum_pratense	AVGAATGAATAATGG
176976	Phleum_pratense	AVKQAYAATVATAPE
176978	Phleum_pratense	AYVATLSEALRIIAG
177047	Phleum_pratense	ESSSKAALTSKLDAA
177059	Phleum_pratense	GAAESSSKAALTSKL
177071	Phleum_pratense	GGAYESYKFIPALEA
177118	Phleum_pratense	IPALEAAVKQAYAAT
177157	Phleum_pratense	LRIIAGTLEVHAVKP
177180	Phleum_pratense	NAAPANDKFTVFEAA
177213	Phleum_pratense	QAYAATVATAPEVKY
177243	Phleum_pratense	SEALRIIAGTLEVHA
177295	Phleum_pratense	SKLDAAYKLAYKTAE
177336	Phleum_pratense	VAATAANAAPANDKF
177337	Phleum_pratense	VATAPEVKYTVFETA
177353	Phleum_pratense	VHAVKPAAEEVKVIP
177354	Phleum_pratense	VKPAAEEVKVIPAGE
177355	Phleum_pratense	VKYTVFETALKKAIT
177365	Phleum_pratense	YESYKFIPALEAAVK
177368	Phleum_pratense	YKFIPALEAAVKQAY
177369	Phleum_pratense	YKLAYKTAEGATPEA
477	Phleum_pratense	AAVAAAASVPAADKFKTFE
2184	Phleum_pratense	AKFDSFVASLTEALRVIAGALEVHAVK
3187	Phleum_pratense	AMSEVQKVSQPATGAATVA
5182	Phleum_pratense	ATVAAGAATTAAGAA
5320	Phleum_pratense	AVFEAALTKAITAMS
38854	Phleum_pratense	LQIIDKIDAAFKVAA
60519	Phleum_pratense	SQPATGAATVAAGAATTAA
73596	Phleum_pratense	YDTYKCIPSLEAAVK
73597	Phleum_pratense	YDTYKCIPSLEAAVKQAYAATVAAAPQ
125670	Phleum_pratense	AGALEVHAVKPVTEE
125699	Phleum_pratense	ALRVIAGALEVHAVK
125702	Phleum_pratense	ALTKAITAMSEVQKV
125712	Phleum_pratense	APADDKFTVFEAAFN
125732	Phleum_pratense	ASLTEALRVIAGALE
125857	Phleum_pratense	EAAVKQAYAATVAAA
125967	Phleum_pratense	FDSFVASLTEALRVI
125997	Phleum_pratense	FKVAATAAATAPADD
126305	Phleum_pratense	INVGFKAAVAAAASV
126336	Phleum_pratense	ITAMSEVQKVSQPAT
126370	Phleum_pratense	KAAVAAAASVPAADK
126395	Phleum_pratense	KFTVFEAAFNKAIKE
126407	Phleum_pratense	KIDAAFKVAATAAAT
126433	Phleum_pratense	KLIEDINVGFKAAVA
126801	Phleum_pratense	PAADKFKTFEAAFTS
126842	Phleum_pratense	PQVKYAVFEAALTKA
126864	Phleum_pratense	QAYAATVAAAPQVKY
127233	Phleum_pratense	TPEAKFDSFVASLTE
127254	Phleum_pratense	TVAAAPQVKYAVFEA
125684	Phleum_pratense	AITAMSEAQKAAKPA
127010	Phleum_pratense	RTFVATFGAASNKAF
127191	Phleum_pratense	TEEQKLIEKINAGFK
176956	Phleum_pratense	AGELQVIEKVDAAFK
176959	Phleum_pratense	AGYTPATPAAPAEAA
177000	Phleum_pratense	EAQKAAKPAAAATAT
177048	Phleum_pratense	ETALKKAITAMSEAQ
177055	Phleum_pratense	FNDAIKASTGGAYES
177108	Phleum_pratense	IEKINAGFKAALAAA
177124	Phleum_pratense	KAAKPAAAATATATA
177126	Phleum_pratense	KATTEEQKLIEKINA
177139	Phleum_pratense	KPAAAATATATAAVG
177152	Phleum_pratense	LGYGPATPAAPAAGY
177153	Phleum_pratense	LKKAITAMSEAQKAA
177155	Phleum_pratense	LQVIEKVDAAFKVAA
177204	Phleum_pratense	PANDKFTVFEAAFND
177224	Phleum_pratense	QKLIEKINAGFKAAL
177303	Phleum_pratense	TAEGATPEAKYDAYV
177334	Phleum_pratense	TVFETALKKAITAMS
177339	Phleum_pratense	VDAAFKVAATAANAA
558255	Phleum_pratense	GKATTEEQKLIEDVNASFRAAMATTANVPPAD
27910	Phleum_pratense	IPKVPPGPNITA
114414	Phleum_pratense	IPKVPPGPNITA
228412	Phleum_pratense	KPIFHFVGTSTFSEY
228095	Phleum_pratense	ELAEMEVSAAFHLFS
228129	Phleum_pratense	FGFSATLRAATSGQA
228491	Phleum_pratense	LPVIESFGFSATLRA
228065	Phleum_pratense	EDNFFLFGAKADQVA
228156	Phleum_pratense	FSPWEIVRHDVVYPV
228185	Phleum_pratense	GEVLNALAYDVPIPG
228211	Phleum_pratense	GKAFATYTNAKRIVK
228326	Phleum_pratense	IKRIHEYKRQLMNIL
228420	Phleum_pratense	KRIVKLVNDVGAVVN
228452	Phleum_pratense	LGAVYRYKKLKEMSA
228626	Phleum_pratense	PRRWLRFCNPELSEI
228882	Phleum_pratense	VFIPNYNVSVAEVLI
228910	Phleum_pratense	VNKYLKVVFIPNYNV
228988	Phleum_pratense	YKRQLMNILGAVYRY
227985	Phleum_pratense	ASKTLTSAAGATFTY
228447	Phleum_pratense	LELSAALKLNNFDVT
228815	Phleum_pratense	TEKGIELILSTEIVK
228045	Phleum_pratense	DVLREPHLYTFSFRN
228147	Phleum_pratense	FNFSQDDLLTEDVMI
228564	Phleum_pratense	NNKTLQVDAVSISLS
228577	Phleum_pratense	NSFQKKLSLLFGMRS
228867	Phleum_pratense	VAALSNVLTAEGSTL
228073	Phleum_pratense	EEDKLELATSLIETA
228089	Phleum_pratense	EKGAKVILASHLGRP
228201	Phleum_pratense	GGVLLLENVRFYKEE
228226	Phleum_pratense	GMIFTFYKAQGKAVG
228270	Phleum_pratense	GVSLLLPTDVVVADK
228371	Phleum_pratense	KELDYLVGAVANPKK
228378	Phleum_pratense	KFLRPSVAGFLMQKE
228384	Phleum_pratense	KGKKVFLRADLNVPL
228390	Phleum_pratense	KIGVIESLLAKVDIL
228592	Phleum_pratense	PEFAKKLASVADLYV
228827	Phleum_pratense	TIKFLLEKGAKVILA
228846	Phleum_pratense	TRIRASIPTIKFLLE
228869	Phleum_pratense	VAGFLMQKELDYLVG
228914	Phleum_pratense	VPRLSELLGVEVVMA
228460	Phleum_pratense	LKDGSTYSFRFSFIV
227948	Phleum_pratense	ADKVAYALAQGLKVI
227967	Phleum_pratense	ALLRPDFAVAAQNCW
228142	Phleum_pratense	FLQQAKALLRPDFAV
228350	Phleum_pratense	ISAEMLVNLQVPWVI
228497	Phleum_pratense	LRKWLHANVGPAVAE
228594	Phleum_pratense	PEFVDIIKSATVKSS
228855	Phleum_pratense	TTMEVVAAQTKAIAE
228969	Phleum_pratense	WTNVVLAYEPVWAIG
228364	Phleum_pratense	KAFFEDYKEAHLRLS
228408	Phleum_pratense	KNPLKFDNTYFTELL
228176	Phleum_pratense	GDKVAYALAQGLKVI
228184	Phleum_pratense	GESSEFVGDKVAYAL
227975	Phleum_pratense	ANLIPLLGIDVWEHA
228036	Phleum_pratense	DPLVTKGANLIPLLG
228281	Phleum_pratense	HATYVANYNKALEQL
228282	Phleum_pratense	HAYYLQYKNVRPDYL
228439	Phleum_pratense	LATRGVATFTLPDLP
228590	Phleum_pratense	PDLPYDYGALEPAIS
228591	Phleum_pratense	PDYLTNIWKVVNWKY
228220	Phleum_pratense	GLARYAIICQENGLV
228314	Phleum_pratense	IGKRFASINVENVED
228492	Phleum_pratense	LQHISGVILFEETLY
228980	Phleum_pratense	YEAGARFAKWRAVLK
228229	Phleum_pratense	GNKQLVLPVPAFNVI
228361	Phleum_pratense	IVGDDLLVTNPTRVA
228534	Phleum_pratense	NALLLKVNQIGSVTE
228949	Phleum_pratense	VYKSFVSEYPIVSIE
228883	Phleum_pratense	VFNDDIQGTASVVLA
228376	Phleum_pratense	KFITHSVTFSEINKA
228934	Phleum_pratense	VTFSEINKAFDLMAK
228342	Phleum_pratense	IMQLLRDNLTLWTSD
227984	Phleum_pratense	ARVTGYFAWSLLDNF
228279	Phleum_pratense	GYSKWLYVVPWGFYK
228755	Phleum_pratense	SFRFFLAHSSIHPST
228876	Phleum_pratense	VEDNLVKLKNVLNVY
228894	Phleum_pratense	VKAWWTDLLAKPSVQ
228066	Phleum_pratense	EDPLFQLVSKLYEVV
228250	Phleum_pratense	GSQLIWDRALGLPLE
228512	Phleum_pratense	LVSKLYEVVPGILTE
228759	Phleum_pratense	SGVLLNHFGLVEARY
228861	Phleum_pratense	TVLFGVSRSMGIGSQ
228318	Phleum_pratense	IHYSPDVSMFASADA
228324	Phleum_pratense	IKLKNMLFHTARINC
228402	Phleum_pratense	KLRIYSISGDTLTEE
228535	Phleum_pratense	NALNIAVQQPEFALI
228593	Phleum_pratense	PEFALITTDSAIVLL
228736	Phleum_pratense	RVLSCDFKPTRPFRI
228843	Phleum_pratense	TQIKCFVAAEEELIT
228931	Phleum_pratense	VSSLTYFPQSNPRTM
228380	Phleum_pratense	KFPKFNRVFEIEFDI
228639	Phleum_pratense	PVLSAFKKFPKFNRV
228835	Phleum_pratense	TKQQVFIQSEDPPVL
228879	Phleum_pratense	VEIKEFANAVKLRRS
228896	Phleum_pratense	VKLRRSSAAQVDGFY
228042	Phleum_pratense	DSNYKLAVDGLLSKV
228214	Phleum_pratense	GKFAAERGAFTVVLS
228425	Phleum_pratense	KSGVLAMSTATGFPR
228863	Phleum_pratense	TVLKQLVKSGVLAMS
227945	Phleum_pratense	AAYLATRGLDVVDAV
228221	Phleum_pratense	GLDVVDAVSNALIKS
228223	Phleum_pratense	GLVTEFPSTAAAYFR
228268	Phleum_pratense	GVLKNEFMSLAFDYW
227964	Phleum_pratense	AGLLRLLFHDCFANG
228001	Phleum_pratense	CDASILIDPLSNQSA
228196	Phleum_pratense	GGSVIRISSANPEDL
228307	Phleum_pratense	IDSSYFANVLAKKMP
228415	Phleum_pratense	KPNDFMPTFAKAMEK
228473	Phleum_pratense	LLGLLAPLASAQLSR
228589	Phleum_pratense	PDAEKIVAAVIEKKL
228633	Phleum_pratense	PTFAKAMEKLSVLKV
228707	Phleum_pratense	RFLHAAVAMATKRSV
228317	Phleum_pratense	IHGWFAVDFTAAELV
228332	Phleum_pratense	ILLLLHGANAALDEP
227954	Phleum_pratense	AEFEGVFLDFARQQA
227989	Phleum_pratense	AVGVLPLSLQYGFPI
228100	Phleum_pratense	ENRSVLHVALRAPRD
228141	Phleum_pratense	FLGPLFVHTALQTDP
228148	Phleum_pratense	FPIVQRFLEGASSID
228286	Phleum_pratense	HFRTASFEKNIPVLL
228501	Phleum_pratense	LSLQYGFPIVQRFLE
228726	Phleum_pratense	RQLRFLANVDPVDVA
228740	Phleum_pratense	RYSVCSAVGVLPLSL
228873	Phleum_pratense	VDKLFKLAEAAKLKE
228926	Phleum_pratense	VSKHMIAVSTNLKLV
228943	Phleum_pratense	VVSKTFTTAETMLNA
228864	Phleum_pratense	TVSDEYLAAVAKARR
227974	Phleum_pratense	ANIHFVEAVALKPPE
228028	Phleum_pratense	DGYYIHGQCAIIMFD
228053	Phleum_pratense	EAELAAAAAQPLPDD
228410	Phleum_pratense	KPFLYLARKLAGDAN
228645	Phleum_pratense	QCAIIMFDVTSRLTY
228033	Phleum_pratense	DNARLLDFTQKLEDA
228485	Phleum_pratense	LNTEEFIDAVAAELQ
228530	Phleum_pratense	MTKDLALLVHGSSKV
228578	Phleum_pratense	NSIASIFAWTRGLAH
228059	Phleum_pratense	EAVAYGAAVQAAILS
229004	Phleum_pratense	YSDLYQLAGVVAVEV
227970	Phleum_pratense	ALRWNLQMGHSVLPK
228020	Phleum_pratense	DDLLAKFSEIKQTRL
228557	Phleum_pratense	NLDVYDWSIPDDLLA
227951	Phleum_pratense	ADRMVMLAKALEFAD
228464	Phleum_pratense	LKLPNKFLVSPPLIE
228945	Phleum_pratense	VVTFNFRADRMVMLA
228974	Phleum_pratense	YAVGQKIKAYLEAES
228034	Phleum_pratense	DNEKSGFISLVSRYL
228058	Phleum_pratense	EATKALLNKLAVLKL
228138	Phleum_pratense	FKIFNTNNLWVNLKA
228139	Phleum_pratense	FKSIEKFKIFNTNNL
228140	Phleum_pratense	FLDLIVLQIESLNKK
228213	Phleum_pratense	GKEYVFIANSDNLGA
228216	Phleum_pratense	GKLDLLLSQGKEYVF
228312	Phleum_pratense	IEVRNGFTFLDLIVL
228327	Phleum_pratense	IKRLVEADALKMEII
228360	Phleum_pratense	IVDMKILNHLIHKQN
228462	Phleum_pratense	LKIVEKYANSSIDIH
228483	Phleum_pratense	LNKKYGSNVPLLLMN
228565	Phleum_pratense	NNLWVNLKAIKRLVE
228583	Phleum_pratense	NVPLLLMNSFNTHED
228750	Phleum_pratense	SDNLGAIVDMKILNH
228760	Phleum_pratense	SIDIHTFNQSQYPRV
228840	Phleum_pratense	TLLFPHTQISLPSVR
228917	Phleum_pratense	VQLLEIAQVPDAHVD
228703	Phleum_pratense	RCAYVTEVVLAACYK
228313	Phleum_pratense	IGEIKGFADAVMVSR
228907	Phleum_pratense	VNGFFLTGFNDLVTE
227981	Phleum_pratense	ARAILPYSQALEKLA
228002	Phleum_pratense	CDFIGVIKSQQPVYL
228096	Phleum_pratense	ELMSNFFAQPDALAY
228548	Phleum_pratense	NGQHSFYQLIHQGRV
228801	Phleum_pratense	SVWNVSFLGYPARAI
228902	Phleum_pratense	VLLGLLSVWNVSFLG
228549	Phleum_pratense	NGSQFFLCTAKTAWL
228968	Phleum_pratense	WSEIQTLKPNLIGPF
227996	Phleum_pratense	AYEIGQLLAIYEHRI
228428	Phleum_pratense	KTFKGNRPSLSFLLS
228470	Phleum_pratense	LLAIYEHRIAVQGFI
228629	Phleum_pratense	PSLSFLLSSLSAYEI
228631	Phleum_pratense	PSSASLLARYLAVEP
228637	Phleum_pratense	PVEGFNPSSASLLAR
228652	Phleum_pratense	QGFIWGINSFDQWGV
228377	Phleum_pratense	KFKSALEAVKTLRAE
228453	Phleum_pratense	LGEAPYKFKSALEAV
228696	Phleum_pratense	QYLPAFVIVDESGKS
228799	Phleum_pratense	SVGFVETLENDLAQL
227958	Phleum_pratense	AFTVVLSGGTLIDTL
228299	Phleum_pratense	HYKGSSFHRVIPGFM
228762	Phleum_pratense	SIYGAKFADENFIKK
228906	Phleum_pratense	VMELYADVVPKTAEN
228023	Phleum_pratense	DEKLLSVFREGVVYG
228074	Phleum_pratense	EEIADDFALFRGTRP
228122	Phleum_pratense	FALFRGTRPPRRPKK
228232	Phleum_pratense	GPGVYDIHSPRIPSK
228442	Phleum_pratense	LCPGFCLADVTPETY
228918	Phleum_pratense	VQSDFLAQGFGSLGL
228973	Phleum_pratense	WYEHRLIDDMVAYAL
228957	Phleum_pratense	WFLSFSFGRALQQST
228526	Phleum_pratense	MNSYKAAQDIALADL
227993	Phleum_pratense	AVSAIIRERIAADGS
228015	Phleum_pratense	DAVQIITKMAAANGV
228245	Phleum_pratense	GRYFSKDAVQIITKM
228269	Phleum_pratense	GVRRVWVGQDSLLST
228769	Phleum_pratense	SLLSTPAVSAIIRER
228459	Phleum_pratense	LKDEAYFAANAAAQA
228500	Phleum_pratense	LSGFAFTANGWVQSY
228554	Phleum_pratense	NIWADDLAASLSTLE
228568	Phleum_pratense	NPMTVFWSKMAQSMT
228834	Phleum_pratense	TKLDSEIKSWLAFAA
228850	Phleum_pratense	TSCSLMHTAVDLVNE
228085	Phleum_pratense	EHAFYLDWAVHSFRI
228146	Phleum_pratense	FNDIIHSIINMDADV
228909	Phleum_pratense	VNKMLAVLDTNILWV
228233	Phleum_pratense	GPVTILNWSFVRNDQ
227992	Phleum_pratense	AVQSIPYFASGLKGV
228128	Phleum_pratense	FESIKKLLASPKFSF
228210	Phleum_pratense	GIWAVLAWLSIIAYK
228373	Phleum_pratense	KELMANLVKMQSALS
228509	Phleum_pratense	LVKMQSALSDVNKLI
228524	Phleum_pratense	MKTIFDFESIKKLLA
228614	Phleum_pratense	PNLTYAKELVERMGL
228720	Phleum_pratense	RMFVDELGASESSLL
228722	Phleum_pratense	RNMVLGKRFFVTPSD
228316	Phleum_pratense	IGSFFYFPSIGMQRT
228944	Phleum_pratense	VVSRLLIPVPFDPPA
228761	Phleum_pratense	SIKNAVVTVPAYFND
228832	Phleum_pratense	TKFKYLAGDYLSLAD
228153	Phleum_pratense	FSCDSAYQVTYIVRG
228308	Phleum_pratense	IEGGSLFIVPRFHVV
229001	Phleum_pratense	YQVTYIVRGSGRVQV
228423	Phleum_pratense	KRWIKMSILNTAGSG
228498	Phleum_pratense	LRYRYGLFKQRIAKE
228695	Phleum_pratense	QYAKEIWGITANPVP
227946	Phleum_pratense	ACSLFLNYAVSFNYF
227949	Phleum_pratense	ADNSLDYAANFSHML
227971	Phleum_pratense	ALSDPYLSFAAALNG
228035	Phleum_pratense	DPKMLELMRLYITIH
228064	Phleum_pratense	EDCLNLIARLPQVAS
228227	Phleum_pratense	GMTGMLWETSLLDPE
228303	Phleum_pratense	IARLPQVASYVYRRI
228499	Phleum_pratense	LSFAAALNGLAGPLH
228561	Phleum_pratense	NLLQERLKKLKSEHG
228595	Phleum_pratense	PEGLLWLLLTGKVPT
228661	Phleum_pratense	QLKEYVWKTLKSGKV
228975	Phleum_pratense	YAVSFNYFVCNLLQE
228432	Phleum_pratense	KVINDRFGIVEGLMT
228049	Phleum_pratense	DYLKAQQNRRFMIYV
228244	Phleum_pratense	GRTFFFRRLDAPLDA
228812	Phleum_pratense	TDTIVYCAGRTFFFR
227986	Phleum_pratense	ASMAIAYEKKWPLYL
228091	Phleum_pratense	EKKWPLYLSTKNTIL
228240	Phleum_pratense	GRFKDIFQAVYEADW
228346	Phleum_pratense	IQGFAEASMAIAYEK
228884	Phleum_pratense	VFNFTGAGGVALAMY
228553	Phleum_pratense	NIVVNVFNQLDQPLL
228024	Phleum_pratense	DGIPNLMSLDNVVKI
228081	Phleum_pratense	EFPVTWVSSPEVALL
228087	Phleum_pratense	EIPMIQNILSRSQIF
228180	Phleum_pratense	GELLKDLKSIKAFAS
228315	Phleum_pratense	IGNLRLDNTTLIDKD
228773	Phleum_pratense	SPEVALLKSLAGKLR
228786	Phleum_pratense	SRSQIFDGIPNLMSL
228794	Phleum_pratense	STKLIFRFLREDLVE
228429	Phleum_pratense	KTLAVALGGARPLAT
228555	Phleum_pratense	NKHNRLYMEARPLEE
228776	Phleum_pratense	SPPVVSFRETVLDKS
227978	Phleum_pratense	APSGRIVMELYADVV
228084	Phleum_pratense	EGRRAKLRSAGEVEI
228711	Phleum_pratense	RGAHRRVPLRPLRHR
228712	Phleum_pratense	RGLLRRARGGPHHRR
228837	Phleum_pratense	TKVTFHVVGVGPLLH
228016	Phleum_pratense	DAYICAIRRAKSFIY
228177	Phleum_pratense	GDLYIFESRAICKYA
228392	Phleum_pratense	KISLSKVRSFLTEAK
228306	Phleum_pratense	IDFYSTITRARFEEL
228310	Phleum_pratense	IEIDSLFEGIDFYST
228031	Phleum_pratense	DKPVVAFIAGLTAPP
228391	Phleum_pratense	KIKALREAGVTVVES
228502	Phleum_pratense	LSPILFECLIHPMLG
228260	Phleum_pratense	GTIRNIINGTVFREP
228000	Phleum_pratense	CADILAIASRVLVTM
228007	Phleum_pratense	CPRAERIIAEVVQSK
228093	Phleum_pratense	EKLKKVLEVYEARLS
228805	Phleum_pratense	SYLAGDFVSFADLNH
228451	Phleum_pratense	LGAAAVYAGLKFRAP
228158	Phleum_pratense	FTVQEMVALSGAHTL
228319	Phleum_pratense	IIELFTAKGFTVQEM
228546	Phleum_pratense	NFTVGRIIELFTAKG
228120	Phleum_pratense	EVYEARLTKFKYLAG
228301	Phleum_pratense	IAIAFLSVSNNYEYI
228537	Phleum_pratense	NDQHVLLEGSLLKPN
227943	Phleum_pratense	AAIRFFDHAIGINVP
228208	Phleum_pratense	GINVPRSRFLPVKAT
228231	Phleum_pratense	GPEFKKVGSFLGRFK
228241	Phleum_pratense	GRFKSIPSIVELDSL
228708	Phleum_pratense	RFLPVKATSDLQLVQ
228851	Phleum_pratense	TSDLQLVQSDLYTLV
228900	Phleum_pratense	VKVLQLETAAGAAIR
228919	Phleum_pratense	VQSDLYTLVDGFVTR
227952	Phleum_pratense	AEAVKKFGYELEALA
228101	Phleum_pratense	EPAYFATAESVRDHL
228690	Phleum_pratense	QTYYLSMEYLQGRAL
228915	Phleum_pratense	VQDLLLLDVTPLSLG
228472	Phleum_pratense	LLETHLVPSSTAPES
228596	Phleum_pratense	PESKVFYLKMKGDYH
228686	Phleum_pratense	QQYTAALSPILFECL
126544	Phleum_pratense	LGHDGTVWAQSADFP
767044	Phleum_pratense	FKPEEITGIMKDFDEPGHLA
767054	Phleum_pratense	ITIKKTGQALVVGIYDEPMT
767055	Phleum_pratense	KDFDEPGHLAPTGMFVAGAK
767068	Phleum_pratense	PGQCNMVVERLGDYLVEQGM
767071	Phleum_pratense	PTGMFVAGAKYMVIQGEPGA
767078	Phleum_pratense	SAAILGHDGTVWAQSADFPQ
767088	Phleum_pratense	VIRGKKGAGGITIKKTGQAL
767089	Phleum_pratense	VVGIYDEPMTPGQCNMVVER
767090	Phleum_pratense	VWAQSADFPQFKPEEITGIM
767092	Phleum_pratense	YMVIQGEPGAVIRGKKGAGG
126026	Phleum_pratense	FMVAMFLAVAVVLGL
125642	Phleum_pratense	AALAAAAGVPPADKY
125644	Phleum_pratense	AAPANDKFTVFEAAF
125665	Phleum_pratense	AFKVAATAANAAPAN
125715	Phleum_pratense	APEVKYTVFETALKK
125735	Phleum_pratense	ATAANAAPANDKFTV
125746	Phleum_pratense	ATVATAPEVKYTVFE
125764	Phleum_pratense	AYESYKFIPALEAAV
125827	Phleum_pratense	DKFTVFEAAFNDAIK
125905	Phleum_pratense	EKVDAAFKVAATAAN
125917	Phleum_pratense	ELQVIEKVDAAFKVA
126392	Phleum_pratense	KFIPALEAAVKQAYA
126557	Phleum_pratense	LIEKINAGFKAALAA
126739	Phleum_pratense	NAGFKAALAAAAGVP
126744	Phleum_pratense	NDAIKASTGGAYESY
127300	Phleum_pratense	VIPAGELQVIEKVDA
127338	Phleum_pratense	VSEALRIIAGTLEVH
497870	Phleum_pratense	DEVQRMMAEIDTDGDGFIDFNEFISFCNANPGLMKDVAKVF
597	Phleum_pratense	ACSGEPVVVHIT
866	Phleum_pratense	AEDVIPEGWKAD
1493	Phleum_pratense	AGELELQFRRVK
3912	Phleum_pratense	APYHFDLSGHAFGAM
6223	Phleum_pratense	CFEIKCTKPEACSGEPVVV
7168	Phleum_pratense	CTKPEACSGEPVVVHITDDNEEPIAPYHFDLSGH
9002	Phleum_pratense	DKWIELKESWGA
9003	Phleum_pratense	DKWLDAKSTWYG
9274	Phleum_pratense	DLSGHAFGAMAK
9446	Phleum_pratense	DNEEPIAPYHF
10760	Phleum_pratense	DVVAVDIKEKGK
11827	Phleum_pratense	EEPIAPYHFDLS
12313	Phleum_pratense	EGWKADTSYESK
13661	Phleum_pratense	EPIAPYHFDLSGH
13855	Phleum_pratense	EQKLRSAGELEL
13856	Phleum_pratense	EQKLRSAGELELQFRRVKC
15558	Phleum_pratense	FEIKCTKPEACS
15953	Phleum_pratense	FGAMAKKGDEQK
18984	Phleum_pratense	GDGDVVAVDIKE
19398	Phleum_pratense	GEPVVVHITDDNEEPIAPYHFDLSGHAFGAMAKKG
20056	Phleum_pratense	GGTKTEAEDVIP
20116	Phleum_pratense	GHAFGAMAKKGD
21534	Phleum_pratense	GNTPIFKSGRGC
21535	Phleum_pratense	GNTPIFKSGRGCGSCFEIKCTKPEACSGEPVVVHITDDNEEPIAPYHFDL
21623	Phleum_pratense	GPFTVRYTTEGGTKTE
21714	Phleum_pratense	GPNITATYGDKW
22291	Phleum_pratense	GSCFEIKCTKPE
22733	Phleum_pratense	GTKTEAEDVIPEGWKADTSYESK
23380	Phleum_pratense	GYKDVDKPPFSGMTGCGNTPIFKSGRGCGSCFEIKCTKPEACS
24098	Phleum_pratense	HITDDNEEPIAP
24099	Phleum_pratense	HITDDNEEPIAPYHF
24100	Phleum_pratense	HITDDNEEPIAPYHFDLSGHA
24101	Phleum_pratense	HITDDNEEPIAPYHFDLSGHAFGA
25033	Phleum_pratense	HVEKGSNPNYLALLVKYVNGDGDVVAV
25389	Phleum_pratense	IAPYHFDLSGHA
25885	Phleum_pratense	IELKESWGAIWR
28830	Phleum_pratense	ITATYGDKWLDA
29548	Phleum_pratense	IWRIDTPDKLTG
30090	Phleum_pratense	KCTKPEACSGEP
30091	Phleum_pratense	KCTKPEACSGEPVVVHITDDNEEPIAPYHFDLS
32685	Phleum_pratense	KPEACSGEPVVV
32818	Phleum_pratense	KPPFSGMTGCGNT
32896	Phleum_pratense	KPTGAGPKDNGG
33330	Phleum_pratense	KSGRGCGSCFEI
33539	Phleum_pratense	KSTWYGKPTGAG
33640	Phleum_pratense	KTEAEDVIPEGW
33641	Phleum_pratense	KTEAEDVIPEGWKADTSYESK
34855	Phleum_pratense	LALLVKYVNGDG
35586	Phleum_pratense	LELQFRRVKCKY
39205	Phleum_pratense	LRSAGELELQFR
39928	Phleum_pratense	LTGPFTVRYTTEGGTKTEAEDVIPEGWKADTSYESK
43602	Phleum_pratense	NEEPIAPYHFDLSGHAFG
47296	Phleum_pratense	PEGTKVTFHVEK
47868	Phleum_pratense	PIAPYHFD
47869	Phleum_pratense	PIAPYHFDLSGHAFG
47896	Phleum_pratense	PIFKSGRGCGSC
47897	Phleum_pratense	PIFKSGRGCGSCFEI
48043	Phleum_pratense	PKDNGGACGYKD
48726	Phleum_pratense	PNYLALLVKYVN
50011	Phleum_pratense	PVVVHITDDNE
50012	Phleum_pratense	PVVVHITDDNEEPIAPYHFDLSGHAFG
50816	Phleum_pratense	QFRRVKCKYPEG
53831	Phleum_pratense	RGCGSCFEIKCT
56667	Phleum_pratense	RYTTEGGTKTEAE
56668	Phleum_pratense	RYTTEGGTKTEAEDVIPEGWKADTSYESK
63135	Phleum_pratense	TDDNEEPIAPYHFDLSG
63136	Phleum_pratense	TDDNEEPIAPYHFDLSGH
63137	Phleum_pratense	TDDNEEPIAPYHFDLSGHAFGAMA
63287	Phleum_pratense	TEAEDVIPEGWKADTSYESK
64631	Phleum_pratense	TKPEACSGEPVVVHITDDNEEPIAPYHFDLSGHAFGA
64696	Phleum_pratense	TKVTFHVEKGSN
66582	Phleum_pratense	TTEGGTKTEAED
66583	Phleum_pratense	TTEGGTKTEAEDV
67999	Phleum_pratense	VDKPPFSGMTGC
69062	Phleum_pratense	VIPEGWKADTSY
70860	Phleum_pratense	VRYTTEGGTKTE
70861	Phleum_pratense	VRYTTEGGTKTEAEDVIPEGWKADTSYESK
71874	Phleum_pratense	VVVHITDDNEEP
72440	Phleum_pratense	WGAIWRIDTPDK
73270	Phleum_pratense	WYGKPTGAGPKD
74106	Phleum_pratense	YHFDLSGHAFGA
74440	Phleum_pratense	YKDVDKPPFSGM
125910	Phleum_pratense	ELKESWGAIWRIDTP
125930	Phleum_pratense	EPIAPYHFDLSGHAF
125972	Phleum_pratense	FEIKCTKPEACSGEP
126096	Phleum_pratense	GELELQFRRVKCKYP
126184	Phleum_pratense	GTKTEAEDVIPEGWK
126376	Phleum_pratense	KCKYPEGTKVTFHVE
126404	Phleum_pratense	KGSNPNYLALLVKYV
126436	Phleum_pratense	KLRSAGELELQFRRV
126461	Phleum_pratense	KPPFSGMTGCGNTPI
126752	Phleum_pratense	NGDGDVVAVDIKEKG
126799	Phleum_pratense	NYLALLVKYVNGDGD
126930	Phleum_pratense	RIDTPDKLTGPFTVR
127061	Phleum_pratense	SGHAFGAMAKKGDEQ
127151	Phleum_pratense	STWYGKPTGAGPKDN
127189	Phleum_pratense	TDDNEEPIAPYHFDL
127200	Phleum_pratense	TFHVEKGSNPNYLAL
127213	Phleum_pratense	TKPEACSGEPVVVHI
127303	Phleum_pratense	VIPEGWKADTSYESK
127352	Phleum_pratense	VVAVDIKEKGKDKWI
127362	Phleum_pratense	VVVHITDDNEEPIAP
127373	Phleum_pratense	WGAIWRIDTPDKLTG
127431	Phleum_pratense	YHFDLSGHAFGAMAK
127443	Phleum_pratense	YKDVDKPPFSGMTGC
227123	Phleum_pratense	EEPIAPYHFDLSGHAFGAMA
125889	Phleum_pratense	EHGSDEWVAMTKGEG
125952	Phleum_pratense	EWVAMTKGEGGVWTF
126197	Phleum_pratense	GVWTFDSEEPLQGPF
126458	Phleum_pratense	KNVFDDVVPEKYTIG
126609	Phleum_pratense	LQGPFNFRFLTEKGM
126750	Phleum_pratense	NFRFLTEKGMKNVFD
127192	Phleum_pratense	TEKGMKNVFDDVVPE
558250	Phleum_pratense	FRFLTEKGMKNVFDDVVPEKYTIGATYAPEE
125956	Phleum_pratense	FAEYKSDYVYQPFPK
126687	Phleum_pratense	MLLRKYGIAAENVID
126788	Phleum_pratense	NSFKPFAEYKSDYVY
225940	Phleum_pratense	ADLGYGPATPAAPAAGYTPATPAAPAEAAPAGK
225941	Phleum_pratense	AEEVKVIPAGELQVIEKVDAAFKVAATAANAAPANDK
225944	Phleum_pratense	ATTEEQKLIEKINAGFKAALAAAAGVQPADKYR
225945	Phleum_pratense	AYKLAYKTAEGATPEAKYDAYVATLSEALRI
225947	Phleum_pratense	EAAFNDAIKASTGGAYESYKFIPALEAAVK
225953	Phleum_pratense	FVATFGAASNKAFAEGLSGEPKGAAESSSKAALTSK
225972	Phleum_pratense	TVATAPEVKYTVFETALKKAITAMSEAQKAAK
305	Phleum_pratense	AALTSKLDAAYKLAYKTAEGATPEAKYDAYVATL
39004	Phleum_pratense	LQVIEKVDAAFK
47237	Phleum_pratense	PEAKYDAYVATLSEALRIIAG
227068	Phleum_pratense	DAAFKVAATAANAAPANDK
227152	Phleum_pratense	ETALKKAITAMSEAQKAAKP
227160	Phleum_pratense	FAEGLSGEPKGAAESSSKAA
227292	Phleum_pratense	KASTGGAYESYKFIPALEAA
227913	Phleum_pratense	ESYKFIPALEAAV
864668	Phleum_pratense	LAGAGVQPADKY
865002	Phleum_pratense	NAGFKAALAGAG
159	Phleum_pratense	AAGKATTEEQKLIEDINVGFKAAVAAA
160	Phleum_pratense	AAGKATTEEQKLIEDINVGFKAAVAAAASVPAA
8869	Phleum_pratense	DKFKTFEAAFTSSSKAAAA
10120	Phleum_pratense	DSFVASLTEALRVIA
18659	Phleum_pratense	GALEVHAVKPVT
66997	Phleum_pratense	TVFEAAFNKAIK
227203	Phleum_pratense	GGAYDTYKCIPSLEAAVKQA
227295	Phleum_pratense	KFKTFEAAFTSSSKAAAAKA
227917	Phleum_pratense	FDSFVASLTEALRV
241071	Phleum_pratense	VAAAPQVKYAVFEAALTKAI
863331	Phleum_pratense	AAGKATTEEQKL
863352	Phleum_pratense	AAVAAAASVPAA
863432	Phleum_pratense	AGELQIIDKIDA
863570	Phleum_pratense	ASVPAADKFKTF
863603	Phleum_pratense	AVKQAYAATVAA
863741	Phleum_pratense	DKFKTFEAAFTS
863742	Phleum_pratense	DKFKTFEAAFTSSSK
864488	Phleum_pratense	IDKIDAAFKVAA
864545	Phleum_pratense	INVGFKAAVAAA
864550	Phleum_pratense	IPSLEAAVKQAY
864613	Phleum_pratense	KATTEEQKLIED
864710	Phleum_pratense	LEAAVKQAYAATVAA
864829	Phleum_pratense	LQIIDKIDAAFK
865171	Phleum_pratense	QAYAATVAAAPQ
865205	Phleum_pratense	QKLIEDINVGFK
865603	Phleum_pratense	VASLTEALRVIA
865845	Phleum_pratense	YKCIPSLEAAVK
125671	Phleum_pratense	AGDGDVVAVDIKEKG
125696	Phleum_pratense	ALKESWGAIWRIDTP
125929	Phleum_pratense	EPIAAYHFDLSGIAF
126098	Phleum_pratense	GEVEIQFRRVKCKYP
126180	Phleum_pratense	GSMAKKGDEQKLRSA
126464	Phleum_pratense	KPTAAGPKDNGGACG
126798	Phleum_pratense	NYLALLVKFVAGDGD
127062	Phleum_pratense	SGIAFGSMAKKGDEQ
127188	Phleum_pratense	TDDNEEPIAAYHFDL
127301	Phleum_pratense	VIPEGWKADTAYESK
127361	Phleum_pratense	VVVHITDDNEEPIAA
127374	Phleum_pratense	WGAIWRIDTPEVLKG
127432	Phleum_pratense	YHFDLSGIAFGSMAK
125994	Phleum_pratense	FKPFAEYKSDYVYEP
126034	Phleum_pratense	FPKEVWEQIFSTWLL
126071	Phleum_pratense	FVHLGHRDNIEDDLL
126117	Phleum_pratense	GIVVAWKVRLLPVPP
126784	Phleum_pratense	NRNNTFKPFAEYKSD
125756	Phleum_pratense	AVQVTFTVQKGSDPK
125883	Phleum_pratense	EEWEPLTKKGNVWEV
126062	Phleum_pratense	FTVQKGSDPKKLVLD
126176	Phleum_pratense	GSDPKKLVLDIKYTR
126441	Phleum_pratense	KLVLDIKYTRPGDSL
126632	Phleum_pratense	LTKKGNVWEVKSSKP
126639	Phleum_pratense	LVGPFNFRFMSKGGM
126751	Phleum_pratense	NFRFMSKGGMRNVFD
126796	Phleum_pratense	NVWEVKSSKPLVGPF
127077	Phleum_pratense	SKGGMRNVFDEVIPT
127038	Phleum_pratense	RYANPIAFFRKEPLK
125740	Phleum_pratense	ATPEAKYDAYVATLS
126061	Phleum_pratense	FTVFEAAFNNAIKAG
126517	Phleum_pratense	KYDAYVATLSEALRI
126806	Phleum_pratense	PANDKFTVFEAAFNN
126826	Phleum_pratense	PKGGAESSSKAALTS
227901	Phleum_pratense	AAFKVAATAANAA
125711	Phleum_pratense	ANWIEIMRIKKLTIT
125758	Phleum_pratense	AVWGKNSCAKNYNCK
126497	Phleum_pratense	KTDCTKEVEEAWASA
126525	Phleum_pratense	LAKYKANWIEIMRIK
126624	Phleum_pratense	LSSNDLAKYKANWIE
227991	Phleum_pratense	AVMLTFDNAGMWNVR
228097	Phleum_pratense	ELRKTYNLLDAVSRH
228127	Phleum_pratense	FDNIYSVNIERGLGL
228151	Phleum_pratense	FPVITYHQGRNGNLS
228170	Phleum_pratense	GAPFTGSGYRIAPYS
228183	Phleum_pratense	GEQLYISVISPARSL
228206	Phleum_pratense	GHGCAQPAMERRKHI
228278	Phleum_pratense	GYRIAPYSSILLKAT
228294	Phleum_pratense	HSLLRTQRLHKFLVC
228300	Phleum_pratense	IAAFNDIMSSSVLSS
228345	Phleum_pratense	IPPAPHLKRWNRVVD
228351	Phleum_pratense	ISIAVLAIFIGLLMI
228353	Phleum_pratense	ISPSFLVYSFFVHDL
228354	Phleum_pratense	ISSLADFKLFPVLQH
228389	Phleum_pratense	KIASFLDPDGWKVVL
228401	Phleum_pratense	KLRFTCLSSTGSSCL
228458	Phleum_pratense	LHKFLVCSSMIGVMA
228474	Phleum_pratense	LLGYLLWVVAIRRPR
228504	Phleum_pratense	LSSTGSSCLFVLILF
228582	Phleum_pratense	NTRVLLLRRTSPFSA
228586	Phleum_pratense	NVWERHYLAGEMTLM
228638	Phleum_pratense	PVLQHIISIAVLAIF
228660	Phleum_pratense	QLIYPLISPSFLVYS
228691	Phleum_pratense	QVYPRSWSAVMLTFD
228705	Phleum_pratense	RDGGQLRIPSLLHGG
228709	Phleum_pratense	RFRDCVISSLADFKL
228715	Phleum_pratense	RKHIEWNCDVCRHGD
228721	Phleum_pratense	RNGNLSALACPLNQK
228723	Phleum_pratense	RPGGAGRDGGQLRIP
228735	Phleum_pratense	RTSSWGSGASLKIDR
228745	Phleum_pratense	SAPALRILRSFPSHS
228758	Phleum_pratense	SGNLVMFQMQDHQLI
228780	Phleum_pratense	SQVHIRRPGGAGRDG
228785	Phleum_pratense	SRSFLKHSLLRTQRL
228829	Phleum_pratense	TIVASGIENMKIFTR
228872	Phleum_pratense	VCTRLSPFCCLYCIL
228878	Phleum_pratense	VEIIANDQGNRTTPS
228947	Phleum_pratense	VWQHDRVEIIANDQG
228970	Phleum_pratense	WTTVMRASCGHHRFR
228976	Phleum_pratense	YCILCCWYSMRLVTV
228987	Phleum_pratense	YKLLCSSFPVITYHQ
228999	Phleum_pratense	YQPAAMRRLSLILLA
850799	Phaseolus_vulgaris	FNIDVPNNS
850841	Phaseolus_vulgaris	LYNVHWDPKPRH
850858	Phaseolus_vulgaris	NNYKYDSNAHT
850860	Phaseolus_vulgaris	NVNDNGEPTLSS
850891	Phaseolus_vulgaris	VGSEPKDKGG
20097	Phaseolus_vulgaris	GGYGDGGAHGGGYGG
168071	Phalaris_aquatica	AAFKIAATAANSAPA
168168	Phalaris_aquatica	ALTEALRVIAGAFEV
168279	Phalaris_aquatica	DAAYRVAYEAAEGST
168281	Phalaris_aquatica	DAFIAALTEALRVIA
168623	Phalaris_aquatica	GAYETYKFIPSLEAA
169372	Phalaris_aquatica	NDKFTVFEGAFNKAI
170098	Phalaris_aquatica	YKFIPSLEAAVKQAY
227900	Phalaris_aquatica	AAFKIAATAANSA
227915	Phalaris_aquatica	ETYKFIPSLEAAV
169798	Phalaris_aquatica	SWGAIWRIDTPDKLT
168612	Periplaneta_americana	FYQLWKRIDHIVQKY
170085	Periplaneta_americana	YGSIFHFYRLLVGHV
170122	Periplaneta_americana	YTPNMYFKDVVIFHK
36679	Periplaneta_americana	LIRALFGL
105525	Periplaneta_americana	SPRHRHGL
742320	Periplaneta_americana	GFCLWESRAILSYLADQYGK
742345	Periplaneta_americana	KCKKIVPGYEELNHSGCLKF
742372	Periplaneta_americana	MTIDFYYLPGSAPCRSVLLA
742384	Periplaneta_americana	PIYFAKQAADPEKMKKLEEAFE
566773	Periplaneta_americana	CAEQGYPGVYS
566852	Periplaneta_americana	LVVNGQ
566886	Periplaneta_americana	QQGGKDACQGDSG
566910	Periplaneta_americana	SNVASLKGFIT
566915	Periplaneta_americana	SRSECNQAYSDY
566942	Periplaneta_americana	YLVLASLIACS
422100	Periplaneta_americana	TYHIQQNGDLC
422132	Periplaneta_americana	YTTVIPSASCVSGGCNCANV
422137	Periplaneta_americana	YYRGDFTYVPLV
742370	Periplaneta_americana	MNPQHTIPTLNDNGFCLWESRA
742433	Periplaneta_americana	SYLADQYGKDDSLYPKDAKKRALVD
28405	Periplaneta_americana	IRSWFGLP
27895	Periplaneta_americana	IPKGKKGGQAY
45279	Periplaneta_americana	NNVDQI
67076	Periplaneta_americana	TVLRDPVFYQ
67994	Periplaneta_americana	VDKGHNYCGYPENLLI
164560	Penicillium_citrinum	AAANVVKSGIFLSVAAGNE
164579	Penicillium_citrinum	AKSRGANGKYVMNMSLGGE
164583	Penicillium_citrinum	ALEGVSAGNACARIVQLATSSISRAPSGTTSK
164593	Penicillium_citrinum	ANVVQSNVPSWGLARISSK
164772	Penicillium_citrinum	GVDTGIDISHSDF
165281	Penicillium_citrinum	STAGEGVVFYGVDTGIDISHSD
165352	Penicillium_citrinum	TNFGSVVDLYAPGQSITAAYPGGGSKTL
165365	Penicillium_citrinum	TSSISRAPSGTTSK
165414	Penicillium_citrinum	VAVKVLGADGSGTNSGVISGMDW
165416	Penicillium_citrinum	VCTIAASTSTDGSASFTNFGSVVD
165449	Penicillium_citrinum	VLGADGSGTNSGVISGMDWAVK
165496	Penicillium_citrinum	WGTNVVDNDNTDGNGHGTHTASTAAGSK
165519	Penicillium_citrinum	YGVAK
168186	Penicillium_chrysogenum	APHVAGVAAYLMALE
168670	Penicillium_chrysogenum	GIFLSVAAGNEAENA
168921	Penicillium_chrysogenum	IVNATANVVQSNVPS
168923	Penicillium_chrysogenum	IVQLATSSISRAPSG
169444	Penicillium_chrysogenum	NVVKSGIFLSVAAGN
169456	Penicillium_chrysogenum	PAVKYIEPDMIVNAT
169984	Penicillium_chrysogenum	VLATSLATLAVVDAG
170086	Penicillium_chrysogenum	YGVAKKATLVAVKVL
170096	Penicillium_chrysogenum	YIVVMNDDVSTAEFS
168112	Penicillium_chrysogenum	AFHKELGAIYSEIKD
168122	Penicillium_chrysogenum	AGIHFAVAAGNDNAD
168763	Penicillium_chrysogenum	HIAGLLAYYVSLAPA
168933	Penicillium_chrysogenum	KAALISVATEGTLTD
168966	Penicillium_chrysogenum	KFGVAKKANVYAVKV
169075	Penicillium_chrysogenum	LDLAVNAAVDAGIHF
169299	Penicillium_chrysogenum	MKGFLSLTLLPLLVA
169371	Penicillium_chrysogenum	NDAAPILSSMTSKDI
169818	Penicillium_chrysogenum	TFHIAGSLLGYAGHF
169928	Penicillium_chrysogenum	VDAYVIDTGANVKHV
3444	Penicillium_chrysogenum	ANVVQRNAPSWGLSRISSKKSGATDYVYDSTAGEGIV
3828	Penicillium_chrysogenum	APSWGLSRI
5396	Penicillium_chrysogenum	AVKDSKSRG
15988	Penicillium_chrysogenum	FGGRAEWGTNTADNDDTDGNGHGTHTASTAAGSKFGVAKKASVVAVKVLGA
20109	Penicillium_chrysogenum	GHADFGGRA
21141	Penicillium_chrysogenum	GLSRISSKK
25296	Penicillium_chrysogenum	IAGMDWAVK
26239	Penicillium_chrysogenum	IGHADFGGR
28723	Penicillium_chrysogenum	ISSKKSGAT
30243	Penicillium_chrysogenum	KDSKSRGAT
33494	Penicillium_chrysogenum	KSRGATGKS
36114	Penicillium_chrysogenum	LGGAYSRAMNDAAANVVRSGVFLSVAAGNEAQDASNSSPASAPN
39631	Penicillium_chrysogenum	LSRISSKKS
41288	Penicillium_chrysogenum	MDWAVKDSKSRGATGKSVMNMSLGGAYSRAMNDAAANV
49559	Penicillium_chrysogenum	PSWGLSRIS
50433	Penicillium_chrysogenum	QDASNSSPASAPNVCTIAASTNSDGSASFTNFGSVVDLY
53826	Penicillium_chrysogenum	RGATGKSVM
54293	Penicillium_chrysogenum	RISSKKSGA
57928	Penicillium_chrysogenum	SFTNFGSVV
58941	Penicillium_chrysogenum	SKSRGATGK
60665	Penicillium_chrysogenum	SRGATGKSV
60703	Penicillium_chrysogenum	SRISSKKSG
62374	Penicillium_chrysogenum	SVVAVKVLGADGSGTNSQVIAGMDWAVKDSKSRGATGKSVM
62847	Penicillium_chrysogenum	TAGEGIVIYGVDTGIDIGHADFGGRAEWGTN
62848	Penicillium_chrysogenum	TAGEGIVIYGVDTGIDIGHADFGGRAEWGTNTADNDDTDGNGHGTHTASTAA
68021	Penicillium_chrysogenum	VDLYAPGKDITAAYPGGGSKTLSGTSMAAPHVAGAAAYLMALEGVTSD
68903	Penicillium_chrysogenum	VIAGMDWAV
69192	Penicillium_chrysogenum	VKDSKSRGA
72270	Penicillium_chrysogenum	WAVKDSKSR
72482	Penicillium_chrysogenum	WGLSRISSK
1777	Penicillium_chrysogenum	AHIKKSKKGDKKFKGSVANMSLGGGSSRTLD
5247	Penicillium_chrysogenum	AVADVTPKQLKAAL
8258	Penicillium_chrysogenum	DFEGRANWGKTIPQGDADEDGNG
11338	Penicillium_chrysogenum	EDGNGHGTHCSGTIAGKKFGVAK
22751	Penicillium_chrysogenum	GTLTDIPSDTPNLLAWNGGGSANYTKILADGGY
22932	Penicillium_chrysogenum	GVDAYVIDTGANVKHVDFE
27368	Penicillium_chrysogenum	ILSTWVGSDHATNTISGTSMA
29753	Penicillium_chrysogenum	KAALISVATEGTLTDIPSDTPNLL
55909	Penicillium_chrysogenum	RSNGSGTMSDVVKGVEW
57311	Penicillium_chrysogenum	SDVVKGVEWAAEAHIKKSKKGDK
57452	Penicillium_chrysogenum	SEGSVEKNAPWGLARISHRESLS
58258	Penicillium_chrysogenum	SGTIAGKKF
64419	Penicillium_chrysogenum	TIPQGDADEDGNGHGTHCSGTIAGK
68931	Penicillium_chrysogenum	VIDTGANVKHVDFEGRANW
178460	Penaeus_vannamei	AAVIEKLEAGFKKLE
178547	Penaeus_vannamei	APLFDPIIEDYHVGF
178618	Penaeus_vannamei	CGRSLQGYPFNPCLT
178659	Penaeus_vannamei	DHFLFKEGDRFLQAA
178670	Penaeus_vannamei	DLGQVFRRLTSAVNE
178716	Penaeus_vannamei	EAYTLFAPLFDPIIE
178730	Penaeus_vannamei	EGELKGTYYPLTGMS
178732	Penaeus_vannamei	EGGIYDISNKRRMGL
178775	Penaeus_vannamei	ESQYKEMEAKVSSTL
178798	Penaeus_vannamei	FDPIIEDYHVGFKQT
178923	Penaeus_vannamei	GMSKEVQQKLIDDHF
178951	Penaeus_vannamei	GVGIYAPDAEAYTLF
179041	Penaeus_vannamei	ISNKRRMGLTEFQAV
179042	Penaeus_vannamei	ISTRVRCGRSLQGYP
179054	Penaeus_vannamei	IYAPDAEAYTLFAPL
179055	Penaeus_vannamei	IYDISNKRRMGLTEF
179067	Penaeus_vannamei	KEMQDGILELIKIEK
179068	Penaeus_vannamei	KEVQQKLIDDHFLFK
179079	Penaeus_vannamei	KKYLTKEVFDKLKDK
179080	Penaeus_vannamei	KLAANREKLEEVAGK
179087	Penaeus_vannamei	KLPKLAANREKLEEV
179096	Penaeus_vannamei	KRRMGLTEFQAVKEM
179146	Penaeus_vannamei	LIDDHFLFKEGDRFL
179151	Penaeus_vannamei	LKGTYYPLTGMSKEV
179235	Penaeus_vannamei	MADAAVIEKLEAGFK
179250	Penaeus_vannamei	MGGDLGQVFRRLTSA
179251	Penaeus_vannamei	MGLTEFQAVKEMQDG
179340	Penaeus_vannamei	PDAEAYTLFAPLFDP
179346	Penaeus_vannamei	PLTGMSKEVQQKLID
179363	Penaeus_vannamei	QAVKEMQDGILELIK
179388	Penaeus_vannamei	QQKLIDDHFLFKEGD
179397	Penaeus_vannamei	QVFRRLTSAVNEIEK
179427	Penaeus_vannamei	RIISMQMGGDLGQVF
179467	Penaeus_vannamei	RVRCGRSLQGYPFNP
179503	Penaeus_vannamei	SLLKKYLTKEVFDKL
179513	Penaeus_vannamei	SMQMGGDLGQVFRRL
179560	Penaeus_vannamei	TEFQAVKEMQDGILE
179600	Penaeus_vannamei	TYYPLTGMSKEVQQK
179708	Penaeus_vannamei	YKEMEAKVSSTLSSL
842	Penaeus_vannamei	AEARAEFAERSVQKL
4143	Penaeus_vannamei	ARFLAEEADRKYDEV
11011	Penaeus_vannamei	EADRKYDEVARKLAM
12871	Penaeus_vannamei	EKSEEEVHNLQKRMQ
13316	Penaeus_vannamei	ELVNEKEKYKSITDE
13576	Penaeus_vannamei	ENQLKEARFLAEEAD
34878	Penaeus_vannamei	LAMVEADLERAEERA
35534	Penaeus_vannamei	LEKDNAMDRADTLEQ
43482	Penaeus_vannamei	NDLDQVQESLLKANI
50696	Penaeus_vannamei	QESLLKANIQLVEKD
51223	Penaeus_vannamei	QKLQKEVDRLEDELV
54225	Penaeus_vannamei	RIQLLEEDLERSEER
54945	Penaeus_vannamei	RMQQLENDLDQVQES
59792	Penaeus_vannamei	SNAEGEVAALNRRIQ
65351	Penaeus_vannamei	TNKLKAAEARAEFAE
67524	Penaeus_vannamei	VAALNRRIQLLEEDL
68058	Penaeus_vannamei	VDRLEDELVNEKEKY
68874	Penaeus_vannamei	VHNLQKRMQQLENDL
71675	Penaeus_vannamei	VVGNNLKSLEVSEEK
116671	Penaeus_vannamei	ADTLEQQNKEANNRA
116674	Penaeus_vannamei	AMKLEKDNAMDRADT
116676	Penaeus_vannamei	ARKLAMVEADLERAE
116689	Penaeus_vannamei	DALENQLKEARFLAE
116691	Penaeus_vannamei	DNAMDRADTLEQQNK
116693	Penaeus_vannamei	DQVQESLLKANIQLV
116698	Penaeus_vannamei	EEEVHNLQKRMQQLE
116700	Penaeus_vannamei	EGEVAALNRRIQLLE
116703	Penaeus_vannamei	ELRVVGNNLKSLEVS
116705	Penaeus_vannamei	ERMRKVLENRSLSDE
116753	Penaeus_vannamei	IKKKMQAMKLEKDNA
116755	Penaeus_vannamei	IVELEEELRVVGNNL
116761	Penaeus_vannamei	KSITDELDQTFSELS
116764	Penaeus_vannamei	LAEEADRKYDEVARK
116766	Penaeus_vannamei	LEDELVNEKEKYKSI
116767	Penaeus_vannamei	LENRSLSDEERMDAL
116769	Penaeus_vannamei	LKAAEARAEFAERSV
116770	Penaeus_vannamei	LKEARFLAEEADRKY
116771	Penaeus_vannamei	LLEEDLERSEERLNT
116772	Penaeus_vannamei	LLKANIQLVEKDKAL
116775	Penaeus_vannamei	LNRRIQLLEEDLERS
116776	Penaeus_vannamei	LNTATTKLAEASQAA
116778	Penaeus_vannamei	LQKRMQQLENDLDQV
116791	Penaeus_vannamei	NNLKSLEVSEEKANQ
116804	Penaeus_vannamei	QAADESERMRKVLEN
116811	Penaeus_vannamei	QKEVDRLEDELVNEK
116814	Penaeus_vannamei	QLENDLDQVQESLLK
116818	Penaeus_vannamei	RAEFAERSVQKLQKE
116822	Penaeus_vannamei	RKYDEVARKLAMVEA
116825	Penaeus_vannamei	SDEERMDALENQLKE
179555	Penaeus_vannamei	TDELDQTFSELSGY
178465	Penaeus_vannamei	ADAPAPINFTMLLNM
178522	Penaeus_vannamei	ALMTWGDKFSSQEAD
178616	Penaeus_vannamei	CDTFRHALMTWGDKF
178673	Penaeus_vannamei	DMFTQRQVAEFKEGF
178688	Penaeus_vannamei	DRDKDGVIGKTDLRG
178726	Penaeus_vannamei	EFKEGFQLMDRDKDG
178740	Penaeus_vannamei	EIGRIATDQELDEML
178750	Penaeus_vannamei	ELDEMLADAPAPINF
178756	Penaeus_vannamei	EMLADAPAPINFTML
178853	Penaeus_vannamei	FRHALMTWGDKFSSQ
178903	Penaeus_vannamei	GGSNVFDMFTQRQVA
179026	Penaeus_vannamei	INFTMLLNMFAERQT
179064	Penaeus_vannamei	KDGVIGKTDLRGTFD
179097	Penaeus_vannamei	KSGGGSNVFDMFTQR
179099	Penaeus_vannamei	KTDLRGTFDEIGRIA
179196	Penaeus_vannamei	LRGTFDEIGRIATDQ
179301	Penaeus_vannamei	NIDCDTFRHALMTWG
179323	Penaeus_vannamei	NVFDMFTQRQVAEFK
179339	Penaeus_vannamei	PAPINFTMLLNMFAE
179396	Penaeus_vannamei	QVAEFKEGFQLMDRD
179426	Penaeus_vannamei	RIATDQELDEMLADA
179456	Penaeus_vannamei	RSKKSGGGSNVFDMF
179557	Penaeus_vannamei	TDQELDEMLADAPAP
179562	Penaeus_vannamei	TFDEIGRIATDQELD
179578	Penaeus_vannamei	TMLLNMFAERQTGES
179581	Penaeus_vannamei	TQRQVAEFKEGFQLM
179629	Penaeus_vannamei	VIGKTDLRGTFDEIG
178544	Penaeus_vannamei	ANNQKIMRNLWNEIA
178640	Penaeus_vannamei	DAYANNQKIMRNLWN
178786	Penaeus_vannamei	FAEVKEIDDAYNKLT
178856	Penaeus_vannamei	FSADAYANNQKIMRN
178990	Penaeus_vannamei	IDNNGFLDKNDFECL
179110	Penaeus_vannamei	KYVVRYMYDIDNNGF
179274	Penaeus_vannamei	MRNLWNEIAELADFN
179285	Penaeus_vannamei	MYDIDNNGFLDKNDF
179298	Penaeus_vannamei	NGFLDKNDFECLAVR
179379	Penaeus_vannamei	QKIMRNLWNEIAELA
179453	Penaeus_vannamei	RSAFAEVKEIDDAYN
179667	Penaeus_vannamei	VRYMYDIDNNGFLDK
153819	Penaeus_monodon	DTLEQQNKEANNRAEKSE
153825	Penaeus_monodon	ENQLKEARFLAEEADRKYDE
153829	Penaeus_monodon	ERSVQKLQKEVDRLEDE
241179	Penaeus_monodon	DESERMRKVLENRSLSDEER
241186	Penaeus_monodon	EDLERSEERLNTATTKLAEA
241187	Penaeus_monodon	EEVHNLQKRMQQLENDLDQV
241321	Penaeus_monodon	KYDEVARKLAMVEADLERAE
241322	Penaeus_monodon	LAMVEADLERAEERAETGES
241324	Penaeus_monodon	LEEELRVVGNNLKSLEVSEE
241353	Penaeus_monodon	QAMKLEKDNAMDRADTLEQQ
241368	Penaeus_monodon	REEAYKEQIKTLTNKLKAAE
241198	Penaeus_monodon	GDVNTFVNVDPEGKYVISTR
241323	Penaeus_monodon	LEAATDCKSLLKKYLSKAVF
241325	Penaeus_monodon	LFDPIIEDYHVGFKQTDKHP
241326	Penaeus_monodon	LGFLTFCPTNLGTTVRASVH
241337	Penaeus_monodon	MADAAVIEKLEAGFKKLEAA
241339	Penaeus_monodon	MQMGGDLGQVFRRLTSAVNE
241345	Penaeus_monodon	NPCLTEAQYKEMEAKVSSTL
241370	Penaeus_monodon	RFLQAANACRYWPAGRGIYH
241484	Penaeus_monodon	SLLKKYLSKAVFDQLKEKKT
241540	Penaeus_monodon	TNLGTTVRASVHIKLPKLAA
16496	Penaeus_indicus	FLAEEADRK
42400	Penaeus_indicus	MQQLENDLDQVQESLLK
3320	Penaeus_aztecus	ANIQLVEKDKALSNA
7975	Penaeus_aztecus	DEERM
8188	Penaeus_aztecus	DEVARKLAMVEADLE
9068	Penaeus_aztecus	DLERAEERAETGESK
11190	Penaeus_aztecus	EASQAADESERMRKV
11712	Penaeus_aztecus	EEKANQREEAYKEQI
12646	Penaeus_aztecus	EKDKALSNAEGEVAA
12995	Penaeus_aztecus	ELDQTFSEL
14182	Penaeus_aztecus	ESKIVELEEEL
28850	Penaeus_aztecus	ITDELDQTFSELSGY
30646	Penaeus_aztecus	KEVDRLEDE
32384	Penaeus_aztecus	KMQAMKLEKDNAMDR
34489	Penaeus_aztecus	KYKSITDE
35433	Penaeus_aztecus	LEEELRVVGNNLKSL
35633	Penaeus_aztecus	LENQLKEA
35665	Penaeus_aztecus	LEQQNKEANNRAEKS
38860	Penaeus_aztecus	LQKEVDRLEDELV
41215	Penaeus_aztecus	MDAIKKKMQAMKLEK
41267	Penaeus_aztecus	MDRADTLEQQNKEAN
54224	Penaeus_aztecus	RIQLLEEDLER
54447	Penaeus_aztecus	RKVLENRSLSDEERM
55893	Penaeus_aztecus	RSLSDEERMDALENQ
68873	Penaeus_aztecus	VHNLQKRMQQLEN
116680	Penaeus_aztecus	AYKEQIKTLTNKLKA
116762	Penaeus_aztecus	KTLTNKLKAAEARAE
116789	Penaeus_aztecus	NEKEKYKSITDELDQ
15166	Penaeus_aztecus	FAERSVQKLQKEVDR
116706	Penaeus_aztecus	ERSEERLNTATTKLA
116815	Penaeus_aztecus	QLVEKDKALSNAEGE
116816	Penaeus_aztecus	QNKEANNRAEKSEEE
591373	Pediculus_humanus_corporis	FKDRKDGSCYVSYKV
177624	Paspalum_notatum	CYEIRCNKPECSGQPVTVFI
177630	Paspalum_notatum	DIVLMELKEKSSDWKPMKLS
177632	Paspalum_notatum	DNGGACGIKNVNLPPYNGFT
177665	Paspalum_notatum	FITDMNYEPIAPYHFDLSGK
177667	Paspalum_notatum	FKDGKGCGSCYEIRCNKPEC
177700	Paspalum_notatum	GKAFGAMAKPGLNDKLRHYG
177704	Paspalum_notatum	GKKVIAQDVIPVNWKPDTVY
177712	Paspalum_notatum	GQPNGAGPDDNGGACGIKNV
177720	Paspalum_notatum	GSNPNYLAMLVKFVADDGDI
177742	Paspalum_notatum	IAPYHFDLSGKAFGAMAKPG
177822	Paspalum_notatum	KSSDWKPMKLSWGAIWRMDT
177862	Paspalum_notatum	LSWGAIWRMDTPKALVPPFS
177898	Paspalum_notatum	NVNLPPYNGFTACGNPPIFK
177907	Paspalum_notatum	PGLNDKLRHYGIFDLEFRRV
177924	Paspalum_notatum	QKIVFHVEKGSNPNYLAMLV
178083	Paspalum_notatum	YGIFDLEFRRVRCKYQGGQK
45768	Parietaria_officinalis	NSARARADSCRI
45770	Parietaria_officinalis	NSARVGTSSCRI
236080	Parietaria_judaica	EEACGKVVQDIMPCLHFVKGEEKEPSKECC
236087	Parietaria_judaica	ISGIKNELVAEVPKKCD
236088	Parietaria_judaica	ISGIKNELVAEVPKKCDIKTTLPPITADFDCSKIQSTIFRGYY
236092	Parietaria_judaica	SEEVKTTEQKREACKCIVRATKGISGIKNELVAEVPKKCD
106315	Parietaria_judaica	CSGTKKLSEE
106316	Parietaria_judaica	CSGTKKLSEEVK
106378	Parietaria_judaica	EEVKTTEQKR
106569	Parietaria_judaica	KLSEEVKTTEQK
106624	Parietaria_judaica	LSEEVKTTEQ
106913	Parietaria_judaica	TLPPITADFDCS
106965	Parietaria_judaica	VKGEEKEPSK
106967	Parietaria_judaica	VKTTEQKREACK
28232	Parietaria_judaica	IQTAMKTYSDIDGKLVSEV
106311	Parietaria_judaica	CLPFVQGKEK
106407	Parietaria_judaica	EVPKHCGIVD
106457	Parietaria_judaica	GIVDSKLPPIDV
106459	Parietaria_judaica	GKEKEPSKGC
106472	Parietaria_judaica	GPSDPAHKAR
106501	Parietaria_judaica	HCGIVDSKLP
106513	Parietaria_judaica	HKARLERPQI
106555	Parietaria_judaica	KARLERPQIRVP
106557	Parietaria_judaica	KEKEPSKGCCSG
106568	Parietaria_judaica	KLPPIDVNMDCK
106571	Parietaria_judaica	KLVSEVPKHCGI
106696	Parietaria_judaica	PAHKARLERP
106705	Parietaria_judaica	PFVQGKEKEP
106706	Parietaria_judaica	PFVQGKEKEPSK
106710	Parietaria_judaica	PKHCGIVDSK
106821	Parietaria_judaica	SDPAHKARLE
106822	Parietaria_judaica	SDPAHKARLERP
106846	Parietaria_judaica	SKGCCSGAKRLD
106973	Parietaria_judaica	VPKHCGIVDSKL
106977	Parietaria_judaica	VQGKEKEPSK
106982	Parietaria_judaica	VSEVPKHCGI
50705	Parietaria_judaica	QETCGTMVRALMPCLPFVQGKEKEPSKGCC
106578	Parietaria_judaica	KTGPQRVHACEC
106595	Parietaria_judaica	LDGETKTGPQRV
11001	Parietaria_judaica	EACGKVVQDIMPCLHFVKGEEKEPSKECCS
58260	Parietaria_judaica	SGTKKLSEEVKTTEQKREACKCIVR
106230	Parietaria_judaica	AEVPKKCDIK
106301	Parietaria_judaica	CDIKTTLPPI
106302	Parietaria_judaica	CDIKTTLPPITA
106306	Parietaria_judaica	CIVRATKGIS
106307	Parietaria_judaica	CKCIVRATKG
106308	Parietaria_judaica	CKCIVRATKGIS
106310	Parietaria_judaica	CLHFVKGEEK
106317	Parietaria_judaica	CSKIQSTIFRGY
106326	Parietaria_judaica	DCSKIQSTIF
106330	Parietaria_judaica	DFDCSKIQST
106340	Parietaria_judaica	DIMPCLHFVKGE
106366	Parietaria_judaica	EACKCIVRAT
106408	Parietaria_judaica	EVPKKCDIKTTL
106446	Parietaria_judaica	GEEKEPSKECCS
106542	Parietaria_judaica	IQSTIFRGYY
106562	Parietaria_judaica	KKCDIKTTLP
106574	Parietaria_judaica	KREACKCIVR
106606	Parietaria_judaica	LHFVKGEEKEPS
106655	Parietaria_judaica	MPCLHFVKGE
106715	Parietaria_judaica	PSKECCSGTKKL
106739	Parietaria_judaica	QKREACKCIVRA
106766	Parietaria_judaica	RATKGISGIKNE
106848	Parietaria_judaica	SKIQSTIFRG
106891	Parietaria_judaica	TADFDCSKIQST
106974	Parietaria_judaica	VPKKCDIKTT
94838	Parietaria_judaica	GTSSCRLVP
138793	Paralichthys_olivaceus	MKGLRGHPGLQGMPGPSGPS
5169	Palaemon_modestus	ATTKLAEASQAADES
8164	Palaemon_modestus	DESERMRKVLENRSL
11378	Palaemon_modestus	EDLERSEERLNTATT
11861	Palaemon_modestus	EERLNTATTKLAEAS
12913	Palaemon_modestus	EKYKSITDELDQTFS
13844	Palaemon_modestus	EQIKTLTNKLKAAEA
14039	Palaemon_modestus	ERMDALENQLKEARF
14183	Palaemon_modestus	ESKIVELEEELRVVG
53481	Palaemon_modestus	REEAYKEQIKTLTNK
153821	Palaemon_modestus	EASQAADESERMRK
153824	Palaemon_modestus	EKEKYKSITDELDQTFSE
153826	Palaemon_modestus	ENRSLSDEERMD
153828	Palaemon_modestus	ERAEERAETGESKI
153860	Palaemon_modestus	NLQKRMQQLENDLDQ
153863	Palaemon_modestus	NRRIQLLEEDLERSEER
153886	Palaemon_modestus	SEEKANQREEAYKEQ
839828	Palaemon_modestus	KVLENR
956507	Palaemon_modestus	ALTCEQQNK
956508	Palaemon_modestus	AMVEADL
956509	Palaemon_modestus	ANAHLEEKDKALSNA
956517	Palaemon_modestus	CEQQNKEANNRAEKS
956528	Palaemon_modestus	DNAMDR
956536	Palaemon_modestus	EANNRAEK
956537	Palaemon_modestus	EARFLAEEADRK
956539	Palaemon_modestus	EEAYKEQIK
956540	Palaemon_modestus	EEKDKAL
956545	Palaemon_modestus	EKDNAMDRA
956549	Palaemon_modestus	ENRSLSDEERMDALENQLKEARFLAEEADRKYDE
956551	Palaemon_modestus	ERSEERL
956552	Palaemon_modestus	ERSVQKLQKEVDRLEDELVNEKEKYKSITDELDQTFSE
956601	Palaemon_modestus	IVELEEELR
956608	Palaemon_modestus	KKMQAMK
956609	Palaemon_modestus	KMQAMK
956612	Palaemon_modestus	KSITDE
956617	Palaemon_modestus	LEKDNAMDRALTCEQ
956625	Palaemon_modestus	LKAAEARAEFAERSVQK
956628	Palaemon_modestus	LNTATTK
956636	Palaemon_modestus	LTCEQQNKEANNRAEKSE
956637	Palaemon_modestus	MDAIK
956638	Palaemon_modestus	MDAIKKK
956639	Palaemon_modestus	MDRALTCEQQNKEAN
956644	Palaemon_modestus	MRKVLENR
956659	Palaemon_modestus	NRRIQ
956661	Palaemon_modestus	NTATTKL
956678	Palaemon_modestus	QEALLKANAHLEEKD
956691	Palaemon_modestus	RMRKVL
956700	Palaemon_modestus	SEERLNTATTK
956737	Palaemon_modestus	VAALNRRIQLLEEDLERSEER
956741	Palaemon_modestus	VHNLQKRMQQLENDLDS
956744	Palaemon_modestus	VLENR
956754	Palaemon_modestus	VVGNNLK
956761	Palaemon_modestus	YDEVAR
105078	Oryza_sativa_Japonica_Group	AFNHFGIQLVQR
105341	Oryza_sativa_Japonica_Group	MPRCRRGY
443593	Oryza_sativa	ETTGGTRGSSDQFQ
445358	Oryza_sativa	KEEINKATSPPYYGR
138791	Oncorhynchus_mykiss	MKGLRGHGGLQGMPGPNGPS
99884	Olea_europaea	AGRNSWNCDFSQ
99909	Olea_europaea	ATPTPTPKAAGS
99913	Olea_europaea	CGPIQPGGACFE
100085	Olea_europaea	GSWCVPKPGVSD
100380	Olea_europaea	PIQPGGACFEPN
100398	Olea_europaea	PTTPATPTPTPK
100434	Olea_europaea	QNPTTPATPTPT
100446	Olea_europaea	QSAGRNSWNCDF
100479	Olea_europaea	RNSWNCDFSQTA
100571	Olea_europaea	TPATPTPTPKAA
100639	Olea_europaea	WCVPKPGVSDDQ
95838	Olea_europaea	SGRKDCNEIPTEGWVKPSLKFILNTVNGTTRTVN
953442	Olea_europaea	DFTAGNGTGGESIYGSKFADENFV
953800	Olea_europaea	EKGVGKSGKPLHYKGSA
954365	Olea_europaea	HRVIPNFMCQGGDFTAGNGTGGES
954519	Olea_europaea	IYGSKFADENFVKKHTGPGILSMA
954643	Olea_europaea	KKHTGPGILSMANAGPGTNGSQFF
956162	Olea_europaea	VVKAIEQVGSGSGKTAKPVVVADCGQLS
95334	Olea_europaea	EDVPQPPVSQFH
95383	Olea_europaea	FILNTVNGTTRT
95552	Olea_europaea	LKFILNTVNGTT
95686	Olea_europaea	PSLKFILNTVNG
95979	Olea_europaea	VPQPPVSQFHIQ
95335	Olea_europaea	EDVPQPPVSQFHIQGQVYCDTCRAG
2264	Olea_europaea	AKPSLKFKLNTV
6908	Olea_europaea	CRAGFITELSEF
16113	Olea_europaea	FHIQGQVYCDT
17943	Olea_europaea	FTEVGYTRAEGL
40961	Olea_europaea	LYSMLVERDHKN
43648	Olea_europaea	NEIPTEGWAKPS
48035	Olea_europaea	PKCAQVYNKLGM
48328	Olea_europaea	PLGFFKKEALPK
50410	Olea_europaea	QCKDKENGDVTF
57425	Olea_europaea	SEFIPGASLRLQ
64861	Olea_europaea	TLISSGRKDCNE
67089	Olea_europaea	TVNGTTRTVNPL
67090	Olea_europaea	TVNGTTRTVNPLGFFKKEALPK
72112	Olea_europaea	VYNKLGMYPPNM
95216	Olea_europaea	AEGLYSMLVERD
95268	Olea_europaea	CAQVYNKLGMYP
95283	Olea_europaea	CKDKENGDVTFT
95312	Olea_europaea	DKENGDVTFTEV
95313	Olea_europaea	DKENGDVTFTEVGYTRAEGLYSMLVERDHKNE
95354	Olea_europaea	ELSEFIPGASLR
95356	Olea_europaea	ENGDVTFTEVGY
95370	Olea_europaea	EVGYTRAEGLYS
95403	Olea_europaea	GDVTFTEVGYTR
95406	Olea_europaea	GFITELSEFIPG
95417	Olea_europaea	GLYSMLVERDHK
95439	Olea_europaea	GYTRAEGLYSML
95480	Olea_europaea	ITELSEFIPGAS
95563	Olea_europaea	LNTVNGTTRTVN
95619	Olea_europaea	NGTTRTVNPLGF
95696	Olea_europaea	PVSQFHIQGQVY
95728	Olea_europaea	QPPVSQFHIQGQ
95749	Olea_europaea	QVYNKLGMYPPN
95752	Olea_europaea	RAGFITELSEFI
95924	Olea_europaea	TRAEGLYSMLVE
95927	Olea_europaea	TRTVNPLGFFKKEALPKCAQVYNKLGMYPPNM
95987	Olea_europaea	VTFTEVGYTRAE
95994	Olea_europaea	VYCDTCRAGFITELSEFIPGASLRLQCKDKE
96025	Olea_europaea	YSMLVERDHKNE
149034	Olea_europaea	EDIPQPPVSQFHIQGQVYCDTCRAGFITELSEFIP
149050	Olea_europaea	GASLRLQCKDKENGDVTFTEVGYTRAEGLYS
149056	Olea_europaea	GTTRTVNPLGFFKKEALPKCAQVYNKLGMYPPNM
149070	Olea_europaea	LVERDHKNEFCEITLISSGRKDCNEIPTEGWAKPSLKFKLNTVNGTTRTVNPL
149071	Olea_europaea	MLVERDHKNEFCEITLISSGRKDCNEIPTEGWA
105114	Nicotiana_tabacum	AYNHFGKRLDQR
30292	Myrmecia_pilosula	KEAIPMAVEMAKSQ
54185	Myrmecia_pilosula	RILGRVIPKVAKKLGPKVAKVLPKVMKEAIPMAVEMAKSQEEQQPQ
105075	Musa_acuminata_AAA_Group	AFNHFGEGLIQR
111348	Musa_acuminata	GLFYPNKQP
111430	Musa_acuminata	IRRNVVAYWPSVSFR
111568	Musa_acuminata	MRNIYNALSSAG
111589	Musa_acuminata	NLIRHVGGGTPR
111593	Musa_acuminata	NNIARMRLYDPNQAA
111682	Musa_acuminata	QNFGLFYPNKQPVYQ
111752	Musa_acuminata	SAAGDWIRRNVVAYW
111768	Musa_acuminata	SEVVSLYKSNNIARMRLYDPNQAA
111970	Musa_acuminata	YNQNLIRHVGGGTPR
20181	Musa_acuminata	GHSDELTSDKSMQVTI
760237	Mus_musculus	GIPSRFSGSGSGTDFT
759438	Mus_musculus	ENIIDLTKTNRCLKA
759961	Mus_musculus	FVEHIHVLENSLAFK
760155	Mus_musculus	GFNTFTILKTDYDNY
760289	Mus_musculus	GKTFQLMELYGRKAD
760594	Mus_musculus	GSMRVFVEHIHVLEN
760932	Mus_musculus	HVLENSLAFKFHTVI
761475	Mus_musculus	KAGEYSVMYDGFNTF
765276	Mus_musculus	SVMYDGFNTFTILKT
765502	Mus_musculus	TILKTDYDNYIMFHL
758753	Mus_musculus	DIQMTQTTSSLSASL
764599	Mus_musculus	SASEAISKADGLA
760407	Mus_musculus	GPIGPPGPA
760430	Mus_musculus	GPPGPAGPAGPP
760433	Mus_musculus	GPPGPAGPAGPPGPIG
760445	Mus_musculus	GPPGPPGPPGPPSGGYD
760447	Mus_musculus	GPPGPPSGGYDFS
760339	Mus_musculus	GLYGREPDLSSDIKERFA
758027	Mus_musculus	AIGEQTEKAGIYYMNYDGFNTF
759272	Mus_musculus	EESSSMERNFNVEQISGYWFSIAEA
757926	Mus_musculus	AESEEAKKVINDF
761041	Mus_musculus	IFNNGADLSGITEENAPLK
762709	Mus_musculus	LQTLNRPDSELQLSTGNGL
765011	Mus_musculus	SPASHEIATNLGDFAIS
765936	Mus_musculus	VEKFLEEAKNHYQAEV
165598	Mus_musculus	FQLMGLYGREPDLSS
759448	Mus_musculus	EPDLSSDIKERFAKL
764646	Mus_musculus	SDIKERFAKLCEEHG
758833	Mus_musculus	DLVETPPVVGNLPVA
762540	Mus_musculus	LNDNQLVGVATGSFQG
765123	Mus_musculus	SSEPEVFVRPQDSIG
763215	Mus_musculus	NAAGHLDDLPGALSAL
766150	Mus_musculus	VLSGEDKSNIKAAWGK
758979	Mus_musculus	DSFGDLSSASAIMGNA
759668	Mus_musculus	FDSFGDLSSASAI
760209	Mus_musculus	GHHLGKDFTPAAQAA
763235	Mus_musculus	NDGLNHLDSLKGTF
765383	Mus_musculus	TDAEKAAVSGLWGKVNA
766045	Mus_musculus	VHLTDAEKAAVSGL
766176	Mus_musculus	VNADEVGGEALGRLL
762309	Mus_musculus	LELGGGPGAGDLQ
760991	Mus_musculus	IDGSGQMAITVDVEVASDTPHPAR
759089	Mus_musculus	DWRTLYIAADKVEKV
763193	Mus_musculus	MVKFLLIALALGVSC
763854	Mus_musculus	QETNVILVAGKGETL
758447	Mus_musculus	AVGGVQPPLDAMVEQGLLEKPVFS
766730	Mus_musculus	YLNRDSEGSDGGELVLGGSDPA
763617	Mus_musculus	PGLKGDQGPPGLPGN
759657	Mus_musculus	FDITADDEPLGRVS
758022	Mus_musculus	AHTEFTPTETDTY
758430	Mus_musculus	AVDDFNQQSLDTNL
532476	Mus_musculus	KLGEYGFQNAILVRY
759354	Mus_musculus	EKALVSSVRQRMKCS
760110	Mus_musculus	GERAFKAWAVARLSQ
760159	Mus_musculus	GFQNAILVRYTQKAP
765283	Mus_musculus	SVSLLLRLAKKYEAT
765711	Mus_musculus	TTFMGHYLHEVARRH
759446	Mus_musculus	ENWDTLGSTVSQL
762321	Mus_musculus	LENWDTLGSTVSQ
765259	Mus_musculus	SVIDKASETLTAQ
763793	Mus_musculus	QADGPDMQSLFTQY
763621	Mus_musculus	PGPPPPPGPPPPP
759307	Mus_musculus	EGEPEVTDQLEWQS
762666	Mus_musculus	LPVKVTDSGSSEEKLY
764780	Mus_musculus	SGESKESLDVIPV
763645	Mus_musculus	PKGAPGAPGIPGLPG
758765	Mus_musculus	DIVLTQSPASLAV
761283	Mus_musculus	ISFDPQDTFESEF
764864	Mus_musculus	SISNSAEDPFIAIHADSKL
765895	Mus_musculus	VDNHDNQRGHGAGGSSIL
758633	Mus_musculus	DDSVQVLLGAHSLS
759075	Mus_musculus	DVQSVVPHPGSRPDSLEDDLIL
760700	Mus_musculus	GVPSRFSGSGSGTF
760507	Mus_musculus	GREPDLSLDIKEKFA
764635	Mus_musculus	SDEREKIEEHGSMR
766688	Mus_musculus	YGREPDLSLDIKEK
759332	Mus_musculus	EHIHVLENSLAFKFH
759616	Mus_musculus	EWFSILLASDKREKI
760141	Mus_musculus	GEYSVMYDGFNTFTI
761101	Mus_musculus	IIKENIIDLTKTNRC
763134	Mus_musculus	MRVFVEHIHVLENSL
765455	Mus_musculus	TFQLMELYGRKADLN
759486	Mus_musculus	EQIRVLENSLVLKVH
760296	Mus_musculus	GKYSVTYDGFNTFTI
759485	Mus_musculus	EQIRVLENSLVLKFH
759898	Mus_musculus	FRLFLEQIRVLENSL
758527	Mus_musculus	CEKHGILRENIIDLS
759484	Mus_musculus	EQIHVLENSLVLKVH
762317	Mus_musculus	LENSLVLKVHTVRDE
763062	Mus_musculus	MKLLLLLCLELTLVY
758096	Mus_musculus	ALKFHIIINEECSEI
758867	Mus_musculus	DNYIMIHLINKKDGE
759620	Mus_musculus	EWYTIMLATDKREKI
759626	Mus_musculus	EYIHVLENSLALKFH
761097	Mus_musculus	IIDLTNANRCLEARE
761440	Mus_musculus	IVRENIIDLTNANRC
762314	Mus_musculus	LENSLALKFHIIINE
763135	Mus_musculus	MRVFVEYIHVLENSL
758868	Mus_musculus	DNYIMIHLINKKDGK
760244	Mus_musculus	GIYYMNYDGFNTFSI
762315	Mus_musculus	LENSLVFKFHLIVNE
763517	Mus_musculus	NTFSILKTDYDNYIM
763559	Mus_musculus	NYDGFNTFSILKTDY
763661	Mus_musculus	PLLLLLCLELTLVCI
758523	Mus_musculus	CEEHGIIRENIIDLT
758869	Mus_musculus	DNYIMIYLINEKDGE
759440	Mus_musculus	ENITVLENSLVFKFH
759474	Mus_musculus	EPYLSLDIKEKFAKL
760243	Mus_musculus	GIYYLNYDGFNTFTI
761109	Mus_musculus	IIRENIIDLTNVNRC
765977	Mus_musculus	VFKFHFIVNEECTEM
762919	Mus_musculus	LVSINKELQNSIIDLL
759015	Mus_musculus	DTANWLEINPETGAI
762463	Mus_musculus	LKVTDDDAPNTPAWKA
762471	Mus_musculus	LLDVNDNAPIPEPR
762877	Mus_musculus	LTSGLDRESYPTYTL
[truncated: 6,209 more rows]
