# Supplementary material for: Homologies between SARS-CoV-2 and allergen proteins may direct T cell-mediated heterologous immune responses
Source: Res Sq. 2020 Oct 6:rs.3.rs-86873. Preprint. [Version 1] doi: 10.21203/rs.3.rs-86873/v1 (PMC7553154; doi:10.21203/rs.3.rs-86873/v1)
Supplement: Supplement [file dc25f86eba780c1209f7f25b.xlsx]

## Sheet: SARS_cov2_peptides_vs_Allergen_
Supplementary Table S9. BLASTn output of matching between IEDB allergen peptides (query) and SARS-COV-2 kmer sequences (target)
Query	Target	SARS-Cov2-Peptide	Identity	Length	Mismatch	Gaps	Start	End	Start	End	E-value	BitScore
164643.Dermatophagoides_pteronyssinus	R1AB_SARS2_Replicase_poly_sliding:5958-5972	NFCGPDGYPLECIKD	80	10	2	0	18	27	4	13	0.34	20.4
164643.Dermatophagoides_pteronyssinus	R1AB_SARS2_Replicase_poly_sliding:5961-5975	FCGPDGYPLECIKDL	80	10	2	0	18	27	1	10	0.42	20
164643.Dermatophagoides_pteronyssinus	R1AB_SARS2_Replicase_poly_sliding:5960-5974	CGPDGYPLECIKDLL	80	10	2	0	18	27	2	11	0.42	20
164643.Dermatophagoides_pteronyssinus	R1AB_SARS2_Replicase_poly_sliding:5959-5973	GPDGYPLECIKDLLA	80	10	2	0	18	27	3	12	0.42	20
462004.Canis_lupus_familiaris	R1AB_SARS2_Replicase_poly_sliding:6622-6636	PDGYPLECIKDLLAR	77.778	9	2	0	1	9	7	15	0.3	19.2
462004.Canis_lupus_familiaris	R1AB_SARS2_Replicase_poly_sliding:6626-6640	LSEQLDFIDTKRGVY	77.778	9	2	0	1	9	3	11	0.33	19.2
462004.Canis_lupus_familiaris	R1AB_SARS2_Replicase_poly_sliding:6625-6639	SEQLDFIDTKRGVYC	77.778	9	2	0	1	9	4	12	0.35	19.2
462004.Canis_lupus_familiaris	R1AB_SARS2_Replicase_poly_sliding:6627-6641	EQLDFIDTKRGVYCC	77.778	9	2	0	1	9	2	10	0.35	19.2
462004.Canis_lupus_familiaris	R1AB_SARS2_Replicase_poly_sliding:6623-6637	QLDFIDTKRGVYCCR	77.778	9	2	0	1	9	6	14	0.35	19.2
462004.Canis_lupus_familiaris	R1AB_SARS2_Replicase_poly_sliding:6628-6642	LDFIDTKRGVYCCRE	77.778	9	2	0	1	9	1	9	0.37	19.2
462004.Canis_lupus_familiaris	R1AB_SARS2_Replicase_poly_sliding:6624-6638	DFIDTKRGVYCCREH	77.778	9	2	0	1	9	5	13	0.41	19.2
462081.Canis_lupus_familiaris	R1AB_SARS2_Replicase_poly_sliding:6626-6640	NAVVKIYCPACHNSE	77.778	9	2	0	4	12	3	11	0.31	19.2
462081.Canis_lupus_familiaris	R1AB_SARS2_Replicase_poly_sliding:6627-6641	AVVKIYCPACHNSEV	77.778	9	2	0	4	12	2	10	0.33	18.9
462081.Canis_lupus_familiaris	R1AB_SARS2_Replicase_poly_sliding:6628-6642	VVKIYCPACHNSEVG	77.778	9	2	0	4	12	1	9	0.35	18.9
462082.Canis_lupus_familiaris	R1AB_SARS2_Replicase_poly_sliding:6626-6640	VKIYCPACHNSEVGP	77.778	9	2	0	4	12	3	11	0.31	19.2
462082.Canis_lupus_familiaris	R1AB_SARS2_Replicase_poly_sliding:6627-6641	KIYCPACHNSEVGPE	77.778	9	2	0	4	12	2	10	0.33	19.2
462082.Canis_lupus_familiaris	R1AB_SARS2_Replicase_poly_sliding:6628-6642	WLTNIFGTVYEKLKP	77.778	9	2	0	4	12	1	9	0.35	19.2
462158.Canis_lupus_familiaris	R1AB_SARS2_Replicase_poly_sliding:6626-6640	LTNIFGTVYEKLKPV	77.778	9	2	0	7	15	3	11	0.33	19.2
462158.Canis_lupus_familiaris	R1AB_SARS2_Replicase_poly_sliding:6627-6641	TNIFGTVYEKLKPVL	77.778	9	2	0	7	15	2	10	0.35	19.2
462158.Canis_lupus_familiaris	R1AB_SARS2_Replicase_poly_sliding:6628-6642	LKPVLDWLEEKFKEG	77.778	9	2	0	7	15	1	9	0.4	19.2
168121.Aspergillus_fumigatus	R1AB_SARS2_Replicase_poly_sliding:612-626	KPVLDWLEEKFKEGV	77.778	9	2	0	3	11	7	15	0.95	18.1
168121.Aspergillus_fumigatus	R1A_SARS2_Replicase_poly_sliding:612-626	PVLDWLEEKFKEGVE	77.778	9	2	0	3	11	7	15	0.95	18.1
168121.Aspergillus_fumigatus	R1AB_SARS2_Replicase_poly_sliding:614-628	VLDWLEEKFKEGVEF	77.778	9	2	0	3	11	5	13	0.98	18.1
168121.Aspergillus_fumigatus	R1AB_SARS2_Replicase_poly_sliding:613-627	EIIFLEGETLPTEVL	77.778	9	2	0	3	11	6	14	0.98	18.1
168121.Aspergillus_fumigatus	R1A_SARS2_Replicase_poly_sliding:614-628	IIFLEGETLPTEVLT	77.778	9	2	0	3	11	5	13	0.98	18.1
168121.Aspergillus_fumigatus	R1A_SARS2_Replicase_poly_sliding:613-627	IFLEGETLPTEVLTE	77.778	9	2	0	3	11	6	14	0.98	18.1
228408.Phleum_pratense	R1AB_SARS2_Replicase_poly_sliding:1901-1915	DLQPLEQPTSEAVEA	77.778	9	2	0	5	13	1	9	0.77	18.1
228408.Phleum_pratense	R1A_SARS2_Replicase_poly_sliding:1901-1915	NEKCSAYTVELGTEV	77.778	9	2	0	5	13	1	9	0.77	18.1
51036.Dermatophagoides_farinae	R1AB_SARS2_Replicase_poly_sliding:914-928	EKCSAYTVELGTEVN	75	8	2	0	8	15	8	15	0.32	19.6
51036.Dermatophagoides_farinae	R1A_SARS2_Replicase_poly_sliding:914-928	KCSAYTVELGTEVNE	75	8	2	0	8	15	8	15	0.32	19.6
51036.Dermatophagoides_farinae	R1AB_SARS2_Replicase_poly_sliding:915-929	CSAYTVELGTEVNEF	75	8	2	0	8	15	7	14	0.32	19.6
51036.Dermatophagoides_farinae	R1A_SARS2_Replicase_poly_sliding:915-929	SAYTVELGTEVNEFA	75	8	2	0	8	15	7	14	0.32	19.6
51036.Dermatophagoides_farinae	R1AB_SARS2_Replicase_poly_sliding:916-930	AYTVELGTEVNEFAC	75	8	2	0	8	15	6	13	0.37	19.6
51036.Dermatophagoides_farinae	R1A_SARS2_Replicase_poly_sliding:916-930	FKLASHMYCSFYPPD	75	8	2	0	8	15	6	13	0.37	19.6
46587.Dermatophagoides_farinae	R1AB_SARS2_Replicase_poly_sliding:914-928	KLASHMYCSFYPPDE	75	8	2	0	2	9	8	15	0.21	20
46587.Dermatophagoides_farinae	R1A_SARS2_Replicase_poly_sliding:914-928	LASHMYCSFYPPDED	75	8	2	0	2	9	8	15	0.21	20
46587.Dermatophagoides_farinae	R1AB_SARS2_Replicase_poly_sliding:915-929	ASHMYCSFYPPDEDE	75	8	2	0	2	9	7	14	0.21	20
46587.Dermatophagoides_farinae	R1A_SARS2_Replicase_poly_sliding:915-929	SHMYCSFYPPDEDEE	75	8	2	0	2	9	7	14	0.21	20
46587.Dermatophagoides_farinae	R1AB_SARS2_Replicase_poly_sliding:916-930	HMYCSFYPPDEDEEE	75	8	2	0	2	9	6	13	0.24	20
46587.Dermatophagoides_farinae	R1A_SARS2_Replicase_poly_sliding:916-930	MYCSFYPPDEDEEEG	75	8	2	0	2	9	6	13	0.24	20
46587.Dermatophagoides_farinae	R1AB_SARS2_Replicase_poly_sliding:917-931	YCSFYPPDEDEEEGD	75	8	2	0	2	9	5	12	0.25	20
46587.Dermatophagoides_farinae	R1A_SARS2_Replicase_poly_sliding:917-931	YLDGADVTKIKPHNS	75	8	2	0	2	9	5	12	0.25	20
168265.Alternaria_alternata	SPIKE_SARS2_Spike_glyco_sliding:276-290	HNSHEGKTFYVLPND	72.727	11	3	0	5	15	1	11	0.7	18.5
Organsim	SARS-CoV-2_Peptides_Mapped
Canis_lupus_familiaris	16
Dermatophagoides_farinae	14
Aspergillus_fumigatus	6
Dermatophagoides_pteronyssinus	4
Phleum_pratense	2
Alternaria_alternata	1
