# Supplementary material for: Homologies between SARS-CoV-2 and allergen proteins may direct T cell-mediated heterologous immune responses
Source: Res Sq. 2020 Oct 6:rs.3.rs-86873. Preprint. [Version 1] doi: 10.21203/rs.3.rs-86873/v1 (PMC7553154; doi:10.21203/rs.3.rs-86873/v1)
Supplement: Supplement [file 3fda6d5ec8a5e8b082081567.xls]

## Sheet: tepitool_concise_results_T-MHC-
Supplementary Table S10. High confidence MHC-I binding SARS-COV-2 peptides as candidates for cross-reactivity with allergen peptides
Seq #	Peptide start	Peptide end	Peptide	IC50	Allele	SARS-CoV-2_Peptide_ID	SARS-CoV-2_Peptide_sequence
17	4	12	NIFGTVYEK	6	HLA-A*68:01	R1AB_SARS2_Replicase_poly_sliding:6628-6642	WLTNIFGTVYEKLKP
28	7	15	YTVELGTEV	9.4	HLA-A*02:06	R1A_SARS2_Replicase_poly_sliding:1901-1915	NEKCSAYTVELGTEV
28	7	15	YTVELGTEV	10.8	HLA-A*68:02	R1A_SARS2_Replicase_poly_sliding:1901-1915	NEKCSAYTVELGTEV
34	3	11	LASHMYCSF	10.8	HLA-B*15:03	R1A_SARS2_Replicase_poly_sliding:916-930	FKLASHMYCSFYPPD
43	4	12	HEGKTFYVL	11	HLA-B*40:02	SPIKE_SARS2_Spike_glyco_sliding:276-290	HNSHEGKTFYVLPND
24	7	15	GETLPTEVL	11.9	HLA-B*40:01	R1AB_SARS2_Replicase_poly_sliding:613-627	EIIFLEGETLPTEVL
18	7	15	TVYEKLKPV	13.4	HLA-A*02:06	R1AB_SARS2_Replicase_poly_sliding:6626-6640	LTNIFGTVYEKLKPV
34	4	12	ASHMYCSFY	13.9	HLA-A*30:02	R1A_SARS2_Replicase_poly_sliding:916-930	FKLASHMYCSFYPPD					High Confidence IC50< 50nm
43	4	12	HEGKTFYVL	13.9	HLA-B*40:01	SPIKE_SARS2_Spike_glyco_sliding:276-290	HNSHEGKTFYVLPND
17	4	12	NIFGTVYEK	24	HLA-A*11:01	R1AB_SARS2_Replicase_poly_sliding:6628-6642	WLTNIFGTVYEKLKP
34	3	11	LASHMYCSF	24.5	HLA-B*35:01	R1A_SARS2_Replicase_poly_sliding:916-930	FKLASHMYCSFYPPD
18	7	15	TVYEKLKPV	26	HLA-A*68:02	R1AB_SARS2_Replicase_poly_sliding:6626-6640	LTNIFGTVYEKLKPV
17	1	9	WLTNIFGTV	34.1	HLA-A*02:01	R1AB_SARS2_Replicase_poly_sliding:6628-6642	WLTNIFGTVYEKLKP
17	1	9	WLTNIFGTV	34.7	HLA-A*02:06	R1AB_SARS2_Replicase_poly_sliding:6628-6642	WLTNIFGTVYEKLKP
17	2	10	LTNIFGTVY	35.7	HLA-B*15:03	R1AB_SARS2_Replicase_poly_sliding:6628-6642	WLTNIFGTVYEKLKP
34	3	11	LASHMYCSF	39.1	HLA-B*15:25	R1A_SARS2_Replicase_poly_sliding:916-930	FKLASHMYCSFYPPD
17	2	10	LTNIFGTVY	39.8	HLA-B*15:25	R1AB_SARS2_Replicase_poly_sliding:6628-6642	WLTNIFGTVYEKLKP
18	7	15	TVYEKLKPV	47.8	HLA-A*02:01	R1AB_SARS2_Replicase_poly_sliding:6626-6640	LTNIFGTVYEKLKPV
34	3	11	LASHMYCSF	48.1	HLA-B*15:01	R1A_SARS2_Replicase_poly_sliding:916-930	FKLASHMYCSFYPPD
34	4	12	ASHMYCSFY	49	HLA-B*15:03	R1A_SARS2_Replicase_poly_sliding:916-930	FKLASHMYCSFYPPD
34	3	11	LASHMYCSF	56.3	HLA-B*15:02	R1A_SARS2_Replicase_poly_sliding:916-930	FKLASHMYCSFYPPD
34	4	12	ASHMYCSFY	60.6	HLA-A*29:02	R1A_SARS2_Replicase_poly_sliding:916-930	FKLASHMYCSFYPPD
34	4	12	ASHMYCSFY	60.7	HLA-B*15:25	R1A_SARS2_Replicase_poly_sliding:916-930	FKLASHMYCSFYPPD
24	7	15	GETLPTEVL	61.1	HLA-B*40:02	R1AB_SARS2_Replicase_poly_sliding:613-627	EIIFLEGETLPTEVL
17	2	10	LTNIFGTVY	64.6	HLA-A*01:01	R1AB_SARS2_Replicase_poly_sliding:6628-6642	WLTNIFGTVYEKLKP
34	3	11	LASHMYCSF	66.1	HLA-B*58:01	R1A_SARS2_Replicase_poly_sliding:916-930	FKLASHMYCSFYPPD
17	2	10	LTNIFGTVY	73.7	HLA-B*15:01	R1AB_SARS2_Replicase_poly_sliding:6628-6642	WLTNIFGTVYEKLKP
12	2	10	AVVKIYCPA	74.7	HLA-A*02:06	R1AB_SARS2_Replicase_poly_sliding:6626-6640	NAVVKIYCPACHNSE
17	2	10	LTNIFGTVY	79.2	HLA-A*29:02	R1AB_SARS2_Replicase_poly_sliding:6628-6642	WLTNIFGTVYEKLKP
34	4	12	ASHMYCSFY	86.2	HLA-B*15:01	R1A_SARS2_Replicase_poly_sliding:916-930	FKLASHMYCSFYPPD
23	7	15	EKFKEGVEF	93	HLA-B*15:03	R1AB_SARS2_Replicase_poly_sliding:614-628	VLDWLEEKFKEGVEF
17	2	10	LTNIFGTVY	101.6	HLA-A*30:02	R1AB_SARS2_Replicase_poly_sliding:6628-6642	WLTNIFGTVYEKLKP
28	7	15	YTVELGTEV	104.3	HLA-A*02:01	R1A_SARS2_Replicase_poly_sliding:1901-1915	NEKCSAYTVELGTEV
43	4	12	HEGKTFYVL	107.3	HLA-B*18:01	SPIKE_SARS2_Spike_glyco_sliding:276-290	HNSHEGKTFYVLPND
13	7	15	CPACHNSEV	126.7	HLA-B*56:01	R1AB_SARS2_Replicase_poly_sliding:6627-6641	AVVKIYCPACHNSEV
28	1	9	NEKCSAYTV	140.1	HLA-B*40:02	R1A_SARS2_Replicase_poly_sliding:1901-1915	NEKCSAYTVELGTEV
34	6	14	HMYCSFYPP	151.4	HLA-A*02:06	R1A_SARS2_Replicase_poly_sliding:916-930	FKLASHMYCSFYPPD
17	5	13	IFGTVYEKL	165.2	HLA-A*23:01	R1AB_SARS2_Replicase_poly_sliding:6628-6642	WLTNIFGTVYEKLKP
17	4	12	NIFGTVYEK	170.6	HLA-A*03:01	R1AB_SARS2_Replicase_poly_sliding:6628-6642	WLTNIFGTVYEKLKP
34	4	12	ASHMYCSFY	173.1	HLA-A*30:01	R1A_SARS2_Replicase_poly_sliding:916-930	FKLASHMYCSFYPPD
17	2	10	LTNIFGTVY	177.9	HLA-B*15:02	R1AB_SARS2_Replicase_poly_sliding:6628-6642	WLTNIFGTVYEKLKP
6	7	15	FIDTKRGVY	178.7	HLA-A*01:01	R1AB_SARS2_Replicase_poly_sliding:6626-6640	LSEQLDFIDTKRGVY
27	5	13	LEQPTSEAV	182.9	HLA-B*40:02	R1AB_SARS2_Replicase_poly_sliding:1901-1915	DLQPLEQPTSEAVEA
17	2	10	LTNIFGTVY	185.4	HLA-B*35:01	R1AB_SARS2_Replicase_poly_sliding:6628-6642	WLTNIFGTVYEKLKP
13	7	15	CPACHNSEV	187	HLA-B*07:02	R1AB_SARS2_Replicase_poly_sliding:6627-6641	AVVKIYCPACHNSEV
34	4	12	ASHMYCSFY	188.7	HLA-A*11:01	R1A_SARS2_Replicase_poly_sliding:916-930	FKLASHMYCSFYPPD
2	7	15	YPLECIKDL	193	HLA-B*35:01	R1AB_SARS2_Replicase_poly_sliding:5961-5975	FCGPDGYPLECIKDL
17	4	12	NIFGTVYEK	207.3	HLA-A*33:03	R1AB_SARS2_Replicase_poly_sliding:6628-6642	WLTNIFGTVYEKLKP
34	3	11	LASHMYCSF	208.9	HLA-B*53:01	R1A_SARS2_Replicase_poly_sliding:916-930	FKLASHMYCSFYPPD
27	5	13	LEQPTSEAV	209.3	HLA-B*40:01	R1AB_SARS2_Replicase_poly_sliding:1901-1915	DLQPLEQPTSEAVEA
17	1	9	WLTNIFGTV	211.9	HLA-A*68:02	R1AB_SARS2_Replicase_poly_sliding:6628-6642	WLTNIFGTVYEKLKP
12	2	10	AVVKIYCPA	246.2	HLA-A*68:02	R1AB_SARS2_Replicase_poly_sliding:6626-6640	NAVVKIYCPACHNSE
34	6	14	HMYCSFYPP	255	HLA-A*02:01	R1A_SARS2_Replicase_poly_sliding:916-930	FKLASHMYCSFYPPD
27	5	13	LEQPTSEAV	256.4	HLA-B*50:01	R1AB_SARS2_Replicase_poly_sliding:1901-1915	DLQPLEQPTSEAVEA
17	5	13	IFGTVYEKL	262.8	HLA-A*24:02	R1AB_SARS2_Replicase_poly_sliding:6628-6642	WLTNIFGTVYEKLKP
13	7	15	CPACHNSEV	263.4	HLA-B*55:01	R1AB_SARS2_Replicase_poly_sliding:6627-6641	AVVKIYCPACHNSEV
24	4	12	FLEGETLPT	289.4	HLA-A*02:01	R1AB_SARS2_Replicase_poly_sliding:613-627	EIIFLEGETLPTEVL
43	4	12	HEGKTFYVL	289.8	HLA-B*37:01	SPIKE_SARS2_Spike_glyco_sliding:276-290	HNSHEGKTFYVLPND
43	4	12	HEGKTFYVL	310.4	HLA-B*13:01	SPIKE_SARS2_Spike_glyco_sliding:276-290	HNSHEGKTFYVLPND
34	4	12	ASHMYCSFY	329	HLA-A*01:01	R1A_SARS2_Replicase_poly_sliding:916-930	FKLASHMYCSFYPPD
6	4	12	QLDFIDTKR	333.8	HLA-A*68:01	R1AB_SARS2_Replicase_poly_sliding:6626-6640	LSEQLDFIDTKRGVY
12	2	10	AVVKIYCPA	334.2	HLA-A*30:01	R1AB_SARS2_Replicase_poly_sliding:6626-6640	NAVVKIYCPACHNSE
2	7	15	YPLECIKDL	346.6	HLA-B*07:02	R1AB_SARS2_Replicase_poly_sliding:5961-5975	FCGPDGYPLECIKDL
43	4	12	HEGKTFYVL	365.9	HLA-B*15:03	SPIKE_SARS2_Spike_glyco_sliding:276-290	HNSHEGKTFYVLPND
34	6	14	HMYCSFYPP	376.2	HLA-A*30:01	R1A_SARS2_Replicase_poly_sliding:916-930	FKLASHMYCSFYPPD
43	3	11	SHEGKTFYV	383	HLA-B*39:01	SPIKE_SARS2_Spike_glyco_sliding:276-290	HNSHEGKTFYVLPND
6	7	15	FIDTKRGVY	384	HLA-B*15:02	R1AB_SARS2_Replicase_poly_sliding:6626-6640	LSEQLDFIDTKRGVY
25	7	15	ETLPTEVLT	386.5	HLA-A*68:02	R1A_SARS2_Replicase_poly_sliding:614-628	IIFLEGETLPTEVLT
2	7	15	YPLECIKDL	387.2	HLA-B*53:01	R1AB_SARS2_Replicase_poly_sliding:5961-5975	FCGPDGYPLECIKDL
43	4	12	HEGKTFYVL	389.1	HLA-B*39:01	SPIKE_SARS2_Spike_glyco_sliding:276-290	HNSHEGKTFYVLPND
28	1	9	NEKCSAYTV	428.9	HLA-B*18:01	R1A_SARS2_Replicase_poly_sliding:1901-1915	NEKCSAYTVELGTEV
34	3	11	LASHMYCSF	430.6	HLA-B*57:01	R1A_SARS2_Replicase_poly_sliding:916-930	FKLASHMYCSFYPPD
24	4	12	FLEGETLPT	433	HLA-A*02:06	R1AB_SARS2_Replicase_poly_sliding:613-627	EIIFLEGETLPTEVL
5	7	15	ECIKDLLAR	449.4	HLA-A*68:01	R1AB_SARS2_Replicase_poly_sliding:6622-6636	PDGYPLECIKDLLAR
43	1	9	HNSHEGKTF	452.6	HLA-B*15:03	SPIKE_SARS2_Spike_glyco_sliding:276-290	HNSHEGKTFYVLPND
17	4	12	NIFGTVYEK	468.6	HLA-A*33:01	R1AB_SARS2_Replicase_poly_sliding:6628-6642	WLTNIFGTVYEKLKP
6	7	15	FIDTKRGVY	477.9	HLA-A*29:02	R1AB_SARS2_Replicase_poly_sliding:6626-6640	LSEQLDFIDTKRGVY
6	7	15	FIDTKRGVY	479.8	HLA-B*15:25	R1AB_SARS2_Replicase_poly_sliding:6626-6640	LSEQLDFIDTKRGVY
17	2	10	LTNIFGTVY	480	HLA-B*58:01	R1AB_SARS2_Replicase_poly_sliding:6628-6642	WLTNIFGTVYEKLKP

## Sheet: parameters
﻿
Input summary:
No. of sequences	43
Host species	Human
Allele class	Class I
Alleles	A*01:01 A*02:01 A*02:06 A*03:01 A*11:01 A*23:01 A*24:02 A*25:01 A*26:01 A*29:02 A*30:01 A*30:02 A*31:01 A*32:01 A*33:01 A*33:03 A*68:01 A*68:02 A*74:01 B*07:02 B*08:01 B*13:01 B*13:02 B*14:02 B*15:01 B*15:02 B*15:03 B*15:25 B*18:01 B*27:02 B*27:05 B*35:01 B*35:03 B*37:01 B*38:01 B*39:01 B*40:01 B*40:02 B*44:02 B*44:03 B*46:01 B*48:01 B*49:01 B*50:01 B*51:01 B*52:01 B*53:01 B*55:01 B*56:01 B*57:01…
Duplicate peptides	Removed
Peptide lengths selected	9mers
Peptide overlap	N/A
Conservancy analysis	No
Prediction method	netmhcpan
Peptide selection criterion	Predicted IC50
Cutoff for peptide selection criterion	500
Job name	T-MHC-1
Email	akaushik@stanford.edu
