# Supplementary material for: Homologies between SARS-CoV-2 and allergen proteins may direct T cell-mediated heterologous immune responses
Source: Res Sq. 2020 Oct 6:rs.3.rs-86873. Preprint. [Version 1] doi: 10.21203/rs.3.rs-86873/v1 (PMC7553154; doi:10.21203/rs.3.rs-86873/v1)
Supplement: Supplement [file 06a0027ada93211d3364e805.xlsx]

## Sheet: Table S11
Supplementary Table S11. High-affinity HLA-binding peptides which are unique to the SARS-CoV-2 proteome
Seq #	Peptide start	Peptide end	Peptide	IC50	Allele	SARS-CoV-2_Peptide_ID	SARS-CoV-2_Peptide_sequence
17	4	12	NIFGTVYEK	6	HLA-A*68:01	R1AB_SARS2_Replicase_poly_sliding:6628-6642	WLTNIFGTVYEKLKP
28	7	15	YTVELGTEV	9.4	HLA-A*02:06	R1A_SARS2_Replicase_poly_sliding:1901-1915	NEKCSAYTVELGTEV
28	7	15	YTVELGTEV	10.8	HLA-A*68:02	R1A_SARS2_Replicase_poly_sliding:1901-1915	NEKCSAYTVELGTEV
43	4	12	HEGKTFYVL	11	HLA-B*40:02	SPIKE_SARS2_Spike_glyco_sliding:276-290	HNSHEGKTFYVLPND
24	7	15	GETLPTEVL	11.9	HLA-B*40:01	R1AB_SARS2_Replicase_poly_sliding:613-627	EIIFLEGETLPTEVL
18	7	15	TVYEKLKPV	13.4	HLA-A*02:06	R1AB_SARS2_Replicase_poly_sliding:6626-6640	LTNIFGTVYEKLKPV
43	4	12	HEGKTFYVL	13.9	HLA-B*40:01	SPIKE_SARS2_Spike_glyco_sliding:276-290	HNSHEGKTFYVLPND
17	4	12	NIFGTVYEK	24	HLA-A*11:01	R1AB_SARS2_Replicase_poly_sliding:6628-6642	WLTNIFGTVYEKLKP
18	7	15	TVYEKLKPV	26	HLA-A*68:02	R1AB_SARS2_Replicase_poly_sliding:6626-6640	LTNIFGTVYEKLKPV
17	1	9	WLTNIFGTV	34.1	HLA-A*02:01	R1AB_SARS2_Replicase_poly_sliding:6628-6642	WLTNIFGTVYEKLKP		High Confidence; IC50<50nm
17	1	9	WLTNIFGTV	34.7	HLA-A*02:06	R1AB_SARS2_Replicase_poly_sliding:6628-6642	WLTNIFGTVYEKLKP
17	2	10	LTNIFGTVY	35.7	HLA-B*15:03	R1AB_SARS2_Replicase_poly_sliding:6628-6642	WLTNIFGTVYEKLKP
17	2	10	LTNIFGTVY	39.8	HLA-B*15:25	R1AB_SARS2_Replicase_poly_sliding:6628-6642	WLTNIFGTVYEKLKP
18	7	15	TVYEKLKPV	47.8	HLA-A*02:01	R1AB_SARS2_Replicase_poly_sliding:6626-6640	LTNIFGTVYEKLKPV
24	7	15	GETLPTEVL	61.1	HLA-B*40:02	R1AB_SARS2_Replicase_poly_sliding:613-627	EIIFLEGETLPTEVL
17	2	10	LTNIFGTVY	64.6	HLA-A*01:01	R1AB_SARS2_Replicase_poly_sliding:6628-6642	WLTNIFGTVYEKLKP
17	2	10	LTNIFGTVY	73.7	HLA-B*15:01	R1AB_SARS2_Replicase_poly_sliding:6628-6642	WLTNIFGTVYEKLKP
12	2	10	AVVKIYCPA	74.7	HLA-A*02:06	R1AB_SARS2_Replicase_poly_sliding:6626-6640	NAVVKIYCPACHNSE
17	2	10	LTNIFGTVY	79.2	HLA-A*29:02	R1AB_SARS2_Replicase_poly_sliding:6628-6642	WLTNIFGTVYEKLKP
17	2	10	LTNIFGTVY	101.6	HLA-A*30:02	R1AB_SARS2_Replicase_poly_sliding:6628-6642	WLTNIFGTVYEKLKP
28	7	15	YTVELGTEV	104.3	HLA-A*02:01	R1A_SARS2_Replicase_poly_sliding:1901-1915	NEKCSAYTVELGTEV
43	4	12	HEGKTFYVL	107.3	HLA-B*18:01	SPIKE_SARS2_Spike_glyco_sliding:276-290	HNSHEGKTFYVLPND
28	1	9	NEKCSAYTV	140.1	HLA-B*40:02	R1A_SARS2_Replicase_poly_sliding:1901-1915	NEKCSAYTVELGTEV
17	5	13	IFGTVYEKL	165.2	HLA-A*23:01	R1AB_SARS2_Replicase_poly_sliding:6628-6642	WLTNIFGTVYEKLKP
17	4	12	NIFGTVYEK	170.6	HLA-A*03:01	R1AB_SARS2_Replicase_poly_sliding:6628-6642	WLTNIFGTVYEKLKP
17	2	10	LTNIFGTVY	177.9	HLA-B*15:02	R1AB_SARS2_Replicase_poly_sliding:6628-6642	WLTNIFGTVYEKLKP
6	7	15	FIDTKRGVY	178.7	HLA-A*01:01	R1AB_SARS2_Replicase_poly_sliding:6626-6640	LSEQLDFIDTKRGVY
17	2	10	LTNIFGTVY	185.4	HLA-B*35:01	R1AB_SARS2_Replicase_poly_sliding:6628-6642	WLTNIFGTVYEKLKP
17	4	12	NIFGTVYEK	207.3	HLA-A*33:03	R1AB_SARS2_Replicase_poly_sliding:6628-6642	WLTNIFGTVYEKLKP
17	1	9	WLTNIFGTV	211.9	HLA-A*68:02	R1AB_SARS2_Replicase_poly_sliding:6628-6642	WLTNIFGTVYEKLKP
12	2	10	AVVKIYCPA	246.2	HLA-A*68:02	R1AB_SARS2_Replicase_poly_sliding:6626-6640	NAVVKIYCPACHNSE
17	5	13	IFGTVYEKL	262.8	HLA-A*24:02	R1AB_SARS2_Replicase_poly_sliding:6628-6642	WLTNIFGTVYEKLKP
24	4	12	FLEGETLPT	289.4	HLA-A*02:01	R1AB_SARS2_Replicase_poly_sliding:613-627	EIIFLEGETLPTEVL
43	4	12	HEGKTFYVL	289.8	HLA-B*37:01	SPIKE_SARS2_Spike_glyco_sliding:276-290	HNSHEGKTFYVLPND
43	4	12	HEGKTFYVL	310.4	HLA-B*13:01	SPIKE_SARS2_Spike_glyco_sliding:276-290	HNSHEGKTFYVLPND
6	4	12	QLDFIDTKR	333.8	HLA-A*68:01	R1AB_SARS2_Replicase_poly_sliding:6626-6640	LSEQLDFIDTKRGVY
12	2	10	AVVKIYCPA	334.2	HLA-A*30:01	R1AB_SARS2_Replicase_poly_sliding:6626-6640	NAVVKIYCPACHNSE
43	4	12	HEGKTFYVL	365.9	HLA-B*15:03	SPIKE_SARS2_Spike_glyco_sliding:276-290	HNSHEGKTFYVLPND
43	3	11	SHEGKTFYV	383	HLA-B*39:01	SPIKE_SARS2_Spike_glyco_sliding:276-290	HNSHEGKTFYVLPND
6	7	15	FIDTKRGVY	384	HLA-B*15:02	R1AB_SARS2_Replicase_poly_sliding:6626-6640	LSEQLDFIDTKRGVY
43	4	12	HEGKTFYVL	389.1	HLA-B*39:01	SPIKE_SARS2_Spike_glyco_sliding:276-290	HNSHEGKTFYVLPND
28	1	9	NEKCSAYTV	428.9	HLA-B*18:01	R1A_SARS2_Replicase_poly_sliding:1901-1915	NEKCSAYTVELGTEV
24	4	12	FLEGETLPT	433	HLA-A*02:06	R1AB_SARS2_Replicase_poly_sliding:613-627	EIIFLEGETLPTEVL
43	1	9	HNSHEGKTF	452.6	HLA-B*15:03	SPIKE_SARS2_Spike_glyco_sliding:276-290	HNSHEGKTFYVLPND
17	4	12	NIFGTVYEK	468.6	HLA-A*33:01	R1AB_SARS2_Replicase_poly_sliding:6628-6642	WLTNIFGTVYEKLKP
6	7	15	FIDTKRGVY	477.9	HLA-A*29:02	R1AB_SARS2_Replicase_poly_sliding:6626-6640	LSEQLDFIDTKRGVY
6	7	15	FIDTKRGVY	479.8	HLA-B*15:25	R1AB_SARS2_Replicase_poly_sliding:6626-6640	LSEQLDFIDTKRGVY
17	2	10	LTNIFGTVY	480	HLA-B*58:01	R1AB_SARS2_Replicase_poly_sliding:6628-6642	WLTNIFGTVYEKLKP

## Sheet: Table S11 Part 2
Allele	HLA-I Binding Peptide	IC50	SARS-CoV-2_Peptide_ID
HLA-A*68:01	NIFGTVYEK	6	R1AB_SARS2_Replicase_polyprotein
HLA-A*02:06	YTVELGTEV	9.4	R1A_SARS2_Replicase_polyprotein
HLA-A*68:02	YTVELGTEV	10.8	R1A_SARS2_Replicase_polyprotein
HLA-B*40:02	HEGKTFYVL	11	SPIKE_SARS2_Spike_glycoprotein
HLA-B*40:01	GETLPTEVL	11.9	R1AB_SARS2_Replicase_polyprotein
HLA-A*02:06	TVYEKLKPV	13.4	R1AB_SARS2_Replicase_polyprotein
HLA-B*40:01	HEGKTFYVL	13.9	SPIKE_SARS2_Spike_glycoprotein
HLA-A*11:01	NIFGTVYEK	24	R1AB_SARS2_Replicase_polyprotein
HLA-A*68:02	TVYEKLKPV	26	R1AB_SARS2_Replicase_polyprotein
HLA-A*02:01	WLTNIFGTV	34.1	R1AB_SARS2_Replicase_polyprotein
HLA-A*02:06	WLTNIFGTV	34.7	R1AB_SARS2_Replicase_polyprotein
HLA-B*15:03	LTNIFGTVY	35.7	R1AB_SARS2_Replicase_polyprotein
HLA-B*15:25	LTNIFGTVY	39.8	R1AB_SARS2_Replicase_polyprotein
HLA-A*02:01	TVYEKLKPV	47.8	R1AB_SARS2_Replicase_polyprotein
